# Supplementary material for: Bis(μ-3-chloro­benzene-1,2-dicarboxyl­ato-κ2 O 2:O 2)bis­[diaqua­(5,5′-dimethyl-2,2′-bipyridine-κ2 N,N′)copper(II)]
Source: Acta Crystallogr Sect E Struct Rep Online. 2011 Sep 14;67(Pt 10):m1366. doi: 10.1107/S1600536811035112 (PMC3201524; doi:10.1107/S1600536811035112)
Supplement: Supplementary file 1 [file e-67-m1366-sup1.cif]

##############################################################################
#                                                                            #
# This CIF contains the data in a paper accepted for publication in          #
# Acta Crystallographica Section E. It conforms to the requirements of       #
# Notes for Authors for Acta Crystallographica Section E, and has been       #
# peer reviewed under the auspices of the IUCr Commission on Journals.       #
#                                                                            #
# Full details of the Crystallographic Information File format               #
# are given in the paper "The Crystallographic Information File (CIF):       #
# a New Standard Archive File for Crystallography" by S. R. Hall, F. H.      #
# Allen and I. D. Brown [Acta Cryst. (1991), A47, 655-685].                  #
#                                                                            #
# The current version of the core CIF dictionary is obtainable from          #
# ftp://ftp.iucr.org/pub/cif_core.dic.                                       #
#                                                                            #
# Software is freely available for graphical display of the structure(s)     #
# in this CIF. For information consult the CIF software page                 #
# http://www.iucr.org/resources/cif/software.                                #
#                                                                            #
# This file may be used for bona fide research purposes within the           #
# scientific community so long as proper attribution is given to the journal # 
# article from which it was obtained.                                        #
#                                                                            #
##############################################################################
data_I
_audit_creation_method     SHELXL-97
_chemical_name_systematic
;
Bis(\m-3-chlorobenzene-1,2-dicarboxylato-
\k^2^<i>O</i>^2^:<i>O</i>^2^)bis[diaqua(5,5'-dimethyl-2,2'-bipyridine-
\k^2^<i>N</i>,<i>N</i>')copper(II)]
;
_chemical_name_common     ?
_chemical_formula_moiety     'C40 H38 Cl2 Cu2 N4 O12'
_chemical_formula_sum     'C40 H38 Cl2 Cu2 N4 O12'
_chemical_formula_iupac     '[Cu2 (C8 H3 Cl O4)2 (C12 H12 N2)2 (H2 O)4]'
_chemical_formula_weight     964.72
_chemical_melting_point     ?
_symmetry_cell_setting     monoclinic
_symmetry_space_group_name_H-M     'P 21/c'
_symmetry_space_group_name_Hall     '-P 2ybc'
loop_
    _symmetry_equiv_pos_as_xyz
    'x, y, z'
    '-x, y+1/2, -z+1/2'
    '-x, -y, -z'
    'x, -y-1/2, z-1/2'
_cell_length_a     11.6908(7)
_cell_length_b     11.8643(6)
_cell_length_c     17.2869(13)
_cell_angle_alpha     90.00
_cell_angle_beta     124.806(5)
_cell_angle_gamma     90.00
_cell_volume     1968.8(2)
_cell_formula_units_Z     2
_cell_measurement_reflns_used     2332
_cell_measurement_theta_min     2.95
_cell_measurement_theta_max     29.26
_cell_measurement_temperature     296(2)
_exptl_crystal_description     block
_exptl_crystal_colour     green
_exptl_crystal_size_max     0.21
_exptl_crystal_size_mid     0.20
_exptl_crystal_size_min     0.19
_exptl_crystal_density_diffrn     1.627
_exptl_crystal_density_meas     ?
_exptl_crystal_density_method     'not measured'
_exptl_crystal_F_000     988
_exptl_absorpt_coefficient_mu     1.287
_exptl_absorpt_correction_type     multi-scan
_exptl_absorpt_process_details     '(SADABS; Bruker, 2001)'
_exptl_absorpt_correction_T_min     0.7738
_exptl_absorpt_correction_T_max     0.7921
_exptl_special_details     ?
_diffrn_ambient_temperature     296(2)
_diffrn_radiation_type     MoK\a
_diffrn_radiation_wavelength     0.71073
_diffrn_radiation_source     'fine-focus sealed tube'
_diffrn_radiation_monochromator     graphite
_diffrn_measurement_device_type     'Bruker APEXII CCD'
_diffrn_measurement_method     '\f and \w'
_diffrn_detector_area_resol_mean     ?
_diffrn_reflns_number     7602
_diffrn_reflns_av_R_equivalents     0.0298
_diffrn_reflns_av_sigmaI/netI     0.0454
_diffrn_reflns_theta_min     2.96
_diffrn_reflns_theta_max     25.00
_diffrn_reflns_theta_full     25.00
_diffrn_measured_fraction_theta_max     0.997
_diffrn_measured_fraction_theta_full     0.997
_diffrn_reflns_limit_h_min     -13
_diffrn_reflns_limit_h_max     12
_diffrn_reflns_limit_k_min     -13
_diffrn_reflns_limit_k_max     14
_diffrn_reflns_limit_l_min     -19
_diffrn_reflns_limit_l_max     20
_diffrn_standards_number     ?
_diffrn_standards_interval_count     ?
_diffrn_standards_interval_time     ?
_diffrn_standards_decay_%     ?
_refine_special_details
;
;
_reflns_number_total     3450
_reflns_number_gt     2845
_reflns_threshold_expression     I>2\s(I)
_refine_ls_structure_factor_coef     Fsqd
_refine_ls_matrix_type     full
_refine_ls_R_factor_all     0.0474
_refine_ls_R_factor_gt     0.0363
_refine_ls_wR_factor_gt     0.0890
_refine_ls_wR_factor_ref     0.0943
_refine_ls_goodness_of_fit_ref     1.074
_refine_ls_restrained_S_all     1.074
_refine_ls_number_reflns     3450
_refine_ls_number_parameters     273
_refine_ls_number_restraints     0
_refine_ls_hydrogen_treatment     constr
_refine_ls_weighting_scheme     calc
_refine_ls_weighting_details
                 'calc w=1/[\s^2^(Fo^2^)+(0.0451P)^2^] where P=(Fo^2^+2Fc^2^)/3'
_atom_sites_solution_hydrogens     geom
_atom_sites_solution_primary     direct
_atom_sites_solution_secondary     difmap
_refine_ls_shift/su_max     0.001
_refine_ls_shift/su_mean     0.000
_refine_diff_density_max     0.344
_refine_diff_density_min     -0.290
_refine_ls_extinction_method     none
_refine_ls_extinction_coef     ?
loop_
    _atom_type_symbol
    _atom_type_description
    _atom_type_scat_dispersion_real
    _atom_type_scat_dispersion_imag
    _atom_type_scat_source
    'C' 'C' 0.0033 0.0016
                         'International Tables Vol C Tables 4.2.6.8 and 6.1.1.4'
    'H' 'H' 0.0000 0.0000
                         'International Tables Vol C Tables 4.2.6.8 and 6.1.1.4'
    'Cl' 'Cl' 0.1484 0.1585
                         'International Tables Vol C Tables 4.2.6.8 and 6.1.1.4'
    'Cu' 'Cu' 0.3201 1.2651
                         'International Tables Vol C Tables 4.2.6.8 and 6.1.1.4'
    'N' 'N' 0.0061 0.0033
                         'International Tables Vol C Tables 4.2.6.8 and 6.1.1.4'
    'O' 'O' 0.0106 0.0060
                         'International Tables Vol C Tables 4.2.6.8 and 6.1.1.4'
_computing_data_collection     'APEX2 (Bruker, 2007)'
_computing_cell_refinement     'SAINT (Bruker, 2007)'
_computing_data_reduction     'SAINT (Bruker, 2007)'
_computing_structure_solution     'SHELXTL (Sheldrick, 2008)'
_computing_structure_refinement     'SHELXTL (Sheldrick, 2008)'
_computing_molecular_graphics     'DIAMOND (Brandenburg, 1999)'
_computing_publication_material     'SHELXTL (Sheldrick, 2008)'
loop_
    _atom_site_type_symbol
    _atom_site_label
    _atom_site_fract_x
    _atom_site_fract_y
    _atom_site_fract_z
    _atom_site_U_iso_or_equiv
    _atom_site_adp_type
    _atom_site_calc_flag
    _atom_site_refinement_flags
    _atom_site_occupancy
    _atom_site_symmetry_multiplicity
    _atom_site_disorder_assembly
    _atom_site_disorder_group
    Cu Cu1 0.00030(3) 0.85763(3) 0.53560(2) 0.02829(13) Uani d . 1 1 . .
    O O1 0.2700(2) 0.90830(15) 0.72939(15) 0.0422(5) Uani d . 1 1 . .
    O O2 0.11583(17) 0.99350(14) 0.59290(12) 0.0273(4) Uani d . 1 1 . .
    O O3 0.0506(2) 1.03936(16) 0.73724(14) 0.0417(5) Uani d . 1 1 . .
    O O4 0.0696(2) 1.19348(17) 0.81467(15) 0.0481(6) Uani d . 1 1 . .
    O O1W -0.08536(18) 0.88808(15) 0.60396(13) 0.0323(4) Uani d . 1 1 . .
    H H1WA -0.0475 0.9459 0.6386 0.048 Uiso d R 1 1 . .
    H H1WB -0.0733 0.8317 0.6382 0.048 Uiso d R 1 1 . .
    O O2W 0.1570(2) 0.69797(18) 0.67213(17) 0.0595(7) Uani d . 1 1 . .
    H H2WA 0.2298 0.7286 0.7187 0.089 Uiso d R 1 1 . .
    H H2WB 0.1093 0.6695 0.6903 0.089 Uiso d R 1 1 . .
    N N1 0.0910(2) 0.80054(17) 0.47615(15) 0.0283(5) Uani d . 1 1 . .
    N N2 -0.1213(2) 0.72318(17) 0.47124(15) 0.0291(5) Uani d . 1 1 . .
    C C1 0.2153(3) 0.9926(2) 0.68096(18) 0.0275(6) Uani d . 1 1 . .
    C C2 0.1059(3) 1.1301(2) 0.77408(19) 0.0294(6) Uani d . 1 1 . .
    C C3 0.2744(3) 1.1063(2) 0.72625(18) 0.0262(6) Uani d . 1 1 . .
    C C4 0.2292(3) 1.1679(2) 0.77316(19) 0.0313(7) Uani d . 1 1 . .
    C C5 0.2972(3) 1.2677(2) 0.8182(2) 0.0442(8) Uani d . 1 1 . .
    H H5 0.2670 1.3091 0.8490 0.053 Uiso calc R 1 1 . .
    C C6 0.4079(4) 1.3067(3) 0.8183(2) 0.0535(9) Uani d . 1 1 . .
    H H6 0.4529 1.3728 0.8501 0.064 Uiso calc R 1 1 . .
    C C7 0.4520(3) 1.2485(3) 0.7716(2) 0.0438(8) Uani d . 1 1 . .
    H H7 0.5257 1.2751 0.7704 0.053 Uiso calc R 1 1 . .
    C C8 0.3848(3) 1.1490(2) 0.7262(2) 0.0332(7) Uani d . 1 1 . .
    C C9 0.1929(3) 0.8511(2) 0.47533(19) 0.0329(7) Uani d . 1 1 . .
    H H9 0.2267 0.9196 0.5066 0.040 Uiso calc R 1 1 . .
    C C10 0.2500(3) 0.8080(3) 0.4313(2) 0.0430(8) Uani d . 1 1 . .
    C C11 0.3573(4) 0.8730(3) 0.4275(3) 0.0691(11) Uani d . 1 1 . .
    H H11A 0.3784 0.9420 0.4621 0.104 Uiso calc R 1 1 . .
    H H11B 0.3214 0.8898 0.3631 0.104 Uiso calc R 1 1 . .
    H H11C 0.4405 0.8287 0.4548 0.104 Uiso calc R 1 1 . .
    C C12 0.2011(3) 0.7028(3) 0.3883(2) 0.0457(8) Uani d . 1 1 . .
    H H12 0.2390 0.6687 0.3593 0.055 Uiso calc R 1 1 . .
    C C13 0.0978(3) 0.6501(2) 0.3887(2) 0.0432(8) Uani d . 1 1 . .
    H H13 0.0651 0.5803 0.3599 0.052 Uiso calc R 1 1 . .
    C C14 0.0421(3) 0.7003(2) 0.43179(18) 0.0290(6) Uani d . 1 1 . .
    C C15 -0.0748(3) 0.6550(2) 0.43229(19) 0.0317(7) Uani d . 1 1 . .
    C C16 -0.1362(3) 0.5512(2) 0.3958(2) 0.0435(8) Uani d . 1 1 . .
    H H16 -0.1047 0.5051 0.3682 0.052 Uiso calc R 1 1 . .
    C C17 -0.2437(3) 0.5169(2) 0.4008(2) 0.0482(9) Uani d . 1 1 . .
    H H17 -0.2842 0.4467 0.3772 0.058 Uiso calc R 1 1 . .
    C C18 -0.2924(3) 0.5854(2) 0.4403(2) 0.0398(7) Uani d . 1 1 . .
    C C19 -0.4090(3) 0.5521(3) 0.4481(3) 0.0620(10) Uani d . 1 1 . .
    H H19A -0.4961 0.5765 0.3929 0.093 Uiso calc R 1 1 . .
    H H19B -0.3959 0.5867 0.5028 0.093 Uiso calc R 1 1 . .
    H H19C -0.4099 0.4716 0.4536 0.093 Uiso calc R 1 1 . .
    C C20 -0.2279(3) 0.6894(2) 0.4739(2) 0.0353(7) Uani d . 1 1 . .
    H H20 -0.2605 0.7379 0.4995 0.042 Uiso calc R 1 1 . .
    Cl Cl1 0.44008(8) 1.07793(7) 0.66549(6) 0.0534(2) Uani d . 1 1 . .
loop_
    _atom_site_aniso_label
    _atom_site_aniso_U_11
    _atom_site_aniso_U_22
    _atom_site_aniso_U_33
    _atom_site_aniso_U_12
    _atom_site_aniso_U_13
    _atom_site_aniso_U_23
    Cu1 0.0343(2) 0.0238(2) 0.0340(2) -0.00589(14) 0.02376(18) -0.00736(15)
    O1 0.0441(12) 0.0252(10) 0.0467(13) 0.0041(10) 0.0196(10) 0.0063(10)
    O2 0.0310(10) 0.0261(9) 0.0260(10) -0.0061(8) 0.0170(9) -0.0060(9)
    O3 0.0569(13) 0.0368(11) 0.0489(13) -0.0175(10) 0.0405(11) -0.0177(10)
    O4 0.0625(14) 0.0416(12) 0.0574(15) 0.0008(11) 0.0444(13) -0.0117(11)
    O1W 0.0441(11) 0.0252(9) 0.0366(11) -0.0045(9) 0.0284(10) -0.0031(9)
    O2W 0.0635(15) 0.0554(14) 0.0714(17) -0.0126(12) 0.0455(14) -0.0206(13)
    N1 0.0357(13) 0.0248(12) 0.0271(12) 0.0010(10) 0.0194(11) -0.0024(10)
    N2 0.0336(13) 0.0242(11) 0.0271(12) -0.0014(10) 0.0159(11) 0.0003(10)
    C1 0.0281(14) 0.0294(14) 0.0321(16) -0.0001(12) 0.0213(13) -0.0032(13)
    C2 0.0386(16) 0.0265(14) 0.0246(14) 0.0025(13) 0.0190(13) 0.0014(12)
    C3 0.0278(14) 0.0233(13) 0.0202(13) -0.0004(12) 0.0094(12) 0.0033(12)
    C4 0.0399(16) 0.0258(13) 0.0260(15) -0.0024(13) 0.0175(13) -0.0008(13)
    C5 0.062(2) 0.0355(16) 0.0428(19) -0.0137(16) 0.0344(17) -0.0129(15)
    C6 0.073(2) 0.0365(17) 0.056(2) -0.0237(17) 0.040(2) -0.0156(17)
    C7 0.0390(16) 0.0455(18) 0.0418(19) -0.0152(15) 0.0200(15) -0.0018(16)
    C8 0.0296(15) 0.0365(15) 0.0323(16) 0.0012(13) 0.0170(13) 0.0029(14)
    C9 0.0379(16) 0.0341(15) 0.0286(15) 0.0016(13) 0.0200(14) -0.0002(13)
    C10 0.0429(18) 0.057(2) 0.0355(17) 0.0078(16) 0.0265(15) 0.0077(16)
    C11 0.066(2) 0.099(3) 0.069(3) -0.013(2) 0.055(2) -0.007(2)
    C12 0.056(2) 0.056(2) 0.0368(18) 0.0155(17) 0.0341(17) 0.0012(16)
    C13 0.061(2) 0.0343(16) 0.0388(18) 0.0077(15) 0.0313(17) -0.0042(15)
    C14 0.0376(16) 0.0250(14) 0.0227(14) 0.0053(12) 0.0162(13) 0.0025(12)
    C15 0.0393(17) 0.0251(14) 0.0233(14) 0.0022(13) 0.0134(13) 0.0021(12)
    C16 0.057(2) 0.0276(15) 0.0389(18) -0.0044(15) 0.0233(16) -0.0087(14)
    C17 0.050(2) 0.0288(15) 0.0441(19) -0.0129(15) 0.0141(16) -0.0029(15)
    C18 0.0358(16) 0.0363(16) 0.0326(16) -0.0078(14) 0.0109(14) 0.0044(15)
    C19 0.050(2) 0.058(2) 0.067(2) -0.0219(18) 0.0273(19) -0.002(2)
    C20 0.0314(15) 0.0360(15) 0.0314(16) -0.0018(13) 0.0138(13) 0.0011(14)
    Cl1 0.0504(5) 0.0573(5) 0.0724(6) -0.0032(4) 0.0468(5) -0.0078(5)
_geom_special_details
;
;
loop_
    _geom_bond_atom_site_label_1
    _geom_bond_atom_site_label_2
    _geom_bond_site_symmetry_2
    _geom_bond_distance
    _geom_bond_publ_flag
    Cu1 O2 . 1.9689(16) ?
    Cu1 O2 3_576 2.5406(17) ?
    Cu1 N1 . 1.971(2) ?
    Cu1 N2 . 2.000(2) ?
    Cu1 O1W . 1.9700(19) ?
    Cu1 O2W . 2.753(2) ?
    O1 C1 . 1.224(3) ?
    O2 C1 . 1.284(3) ?
    O3 C2 . 1.230(3) ?
    O4 C2 . 1.256(3) ?
    O1W H1WA . 0.8500 ?
    O1W H1WB . 0.8500 ?
    O2W H2WA . 0.8500 ?
    O2W H2WB . 0.8500 ?
    N1 C9 . 1.341(3) ?
    N1 C14 . 1.352(3) ?
    N2 C20 . 1.334(3) ?
    N2 C15 . 1.350(4) ?
    C1 C3 . 1.514(4) ?
    C2 C4 . 1.518(4) ?
    C3 C8 . 1.387(4) ?
    C3 C4 . 1.400(4) ?
    C4 C5 . 1.390(4) ?
    C5 C6 . 1.373(4) ?
    C5 H5 . 0.9300 ?
    C6 C7 . 1.367(5) ?
    C6 H6 . 0.9300 ?
    C7 C8 . 1.387(4) ?
    C7 H7 . 0.9300 ?
    C8 Cl1 . 1.733(3) ?
    C9 C10 . 1.366(4) ?
    C9 H9 . 0.9300 ?
    C10 C12 . 1.397(4) ?
    C10 C11 . 1.506(4) ?
    C11 H11A . 0.9600 ?
    C11 H11B . 0.9600 ?
    C11 H11C . 0.9600 ?
    C12 C13 . 1.363(4) ?
    C12 H12 . 0.9300 ?
    C13 C14 . 1.373(4) ?
    C13 H13 . 0.9300 ?
    C14 C15 . 1.474(4) ?
    C15 C16 . 1.382(4) ?
    C16 C17 . 1.370(4) ?
    C16 H16 . 0.9300 ?
    C17 C18 . 1.376(4) ?
    C17 H17 . 0.9300 ?
    C18 C20 . 1.389(4) ?
    C18 C19 . 1.498(4) ?
    C19 H19A . 0.9600 ?
    C19 H19B . 0.9600 ?
    C19 H19C . 0.9600 ?
    C20 H20 . 0.9300 ?
loop_
    _geom_angle_atom_site_label_1
    _geom_angle_atom_site_label_2
    _geom_angle_atom_site_label_3
    _geom_angle_site_symmetry_1
    _geom_angle_site_symmetry_3
    _geom_angle
    _geom_angle_publ_flag
    O2 Cu1 O1W . . 89.18(7) ?
    O2 Cu1 N1 . . 97.18(8) ?
    O1W Cu1 N1 . . 170.06(8) ?
    O2 Cu1 N2 . . 177.20(8) ?
    O1W Cu1 N2 . . 92.09(9) ?
    N1 Cu1 N2 . . 81.90(9) ?
    O2 Cu1 O2W . . 101.68(7) ?
    O1W Cu1 O2W . . 85.94(7) ?
    N1 Cu1 O2W . . 85.29(8) ?
    N2 Cu1 O2W . . 80.91(8) ?
    O1W Cu1 O2 . 3_576 101.31(7) ?
    N1 Cu1 O2 . 3_576 87.77(8) ?
    O2 Cu1 O2 . 3_576 75.02(7) ?
    O2W Cu1 O2 . 3_576 171.88(8) ?
    N2 Cu1 O2 . 3_576 102.28(7) ?
    C1 O2 Cu1 . . 119.12(17) ?
    Cu1 O1W H1WA . . 109.4 ?
    Cu1 O1W H1WB . . 109.5 ?
    H1WA O1W H1WB . . 109.5 ?
    Cu1 O2W H2WA . . 109.5 ?
    Cu1 O2W H2WB . . 109.5 ?
    H2WA O2W H2WB . . 109.5 ?
    C9 N1 C14 . . 118.6(2) ?
    C9 N1 Cu1 . . 126.69(18) ?
    C14 N1 Cu1 . . 114.75(18) ?
    C20 N2 C15 . . 119.2(2) ?
    C20 N2 Cu1 . . 127.0(2) ?
    C15 N2 Cu1 . . 113.24(18) ?
    O1 C1 O2 . . 125.7(2) ?
    O1 C1 C3 . . 117.9(2) ?
    O2 C1 C3 . . 116.3(2) ?
    O3 C2 O4 . . 124.6(3) ?
    O3 C2 C4 . . 118.4(2) ?
    O4 C2 C4 . . 117.0(2) ?
    C8 C3 C4 . . 118.0(2) ?
    C8 C3 C1 . . 118.4(2) ?
    C4 C3 C1 . . 123.6(2) ?
    C5 C4 C3 . . 119.0(3) ?
    C5 C4 C2 . . 119.3(3) ?
    C3 C4 C2 . . 121.7(2) ?
    C6 C5 C4 . . 121.7(3) ?
    C6 C5 H5 . . 119.2 ?
    C4 C5 H5 . . 119.2 ?
    C7 C6 C5 . . 120.1(3) ?
    C7 C6 H6 . . 120.0 ?
    C5 C6 H6 . . 120.0 ?
    C6 C7 C8 . . 118.8(3) ?
    C6 C7 H7 . . 120.6 ?
    C8 C7 H7 . . 120.6 ?
    C7 C8 C3 . . 122.5(3) ?
    C7 C8 Cl1 . . 118.1(2) ?
    C3 C8 Cl1 . . 119.4(2) ?
    N1 C9 C10 . . 123.9(3) ?
    N1 C9 H9 . . 118.1 ?
    C10 C9 H9 . . 118.1 ?
    C9 C10 C12 . . 116.7(3) ?
    C9 C10 C11 . . 121.1(3) ?
    C12 C10 C11 . . 122.1(3) ?
    C10 C11 H11A . . 109.5 ?
    C10 C11 H11B . . 109.5 ?
    H11A C11 H11B . . 109.5 ?
    C10 C11 H11C . . 109.5 ?
    H11A C11 H11C . . 109.5 ?
    H11B C11 H11C . . 109.5 ?
    C13 C12 C10 . . 120.1(3) ?
    C13 C12 H12 . . 120.0 ?
    C10 C12 H12 . . 120.0 ?
    C12 C13 C14 . . 120.0(3) ?
    C12 C13 H13 . . 120.0 ?
    C14 C13 H13 . . 120.0 ?
    N1 C14 C13 . . 120.7(3) ?
    N1 C14 C15 . . 114.3(2) ?
    C13 C14 C15 . . 125.0(3) ?
    N2 C15 C16 . . 120.6(3) ?
    N2 C15 C14 . . 115.1(2) ?
    C16 C15 C14 . . 124.3(3) ?
    C17 C16 C15 . . 119.5(3) ?
    C17 C16 H16 . . 120.3 ?
    C15 C16 H16 . . 120.3 ?
    C16 C17 C18 . . 120.7(3) ?
    C16 C17 H17 . . 119.7 ?
    C18 C17 H17 . . 119.7 ?
    C17 C18 C20 . . 116.9(3) ?
    C17 C18 C19 . . 123.0(3) ?
    C20 C18 C19 . . 120.1(3) ?
    C18 C19 H19A . . 109.5 ?
    C18 C19 H19B . . 109.5 ?
    H19A C19 H19B . . 109.5 ?
    C18 C19 H19C . . 109.5 ?
    H19A C19 H19C . . 109.5 ?
    H19B C19 H19C . . 109.5 ?
    N2 C20 C18 . . 123.1(3) ?
    N2 C20 H20 . . 118.4 ?
    C18 C20 H20 . . 118.4 ?
loop_
    _geom_torsion_atom_site_label_1
    _geom_torsion_atom_site_label_2
    _geom_torsion_atom_site_label_3
    _geom_torsion_atom_site_label_4
    _geom_torsion_site_symmetry_1
    _geom_torsion_site_symmetry_2
    _geom_torsion_site_symmetry_3
    _geom_torsion_site_symmetry_4
    _geom_torsion
    _geom_torsion_publ_flag
    O1W Cu1 O2 C1 . . . . 71.57(19) ?
    N1 Cu1 O2 C1 . . . . -100.76(19) ?
    O2W Cu1 O2 C1 . . . . -14.12(19) ?
    O2 Cu1 N1 C9 . . . . -3.7(2) ?
    N2 Cu1 N1 C9 . . . . 173.6(2) ?
    O2W Cu1 N1 C9 . . . . -104.9(2) ?
    O2 Cu1 N1 C14 . . . . 176.77(18) ?
    N2 Cu1 N1 C14 . . . . -5.90(18) ?
    O2W Cu1 N1 C14 . . . . 75.57(18) ?
    O1W Cu1 N2 C20 . . . . 7.1(2) ?
    N1 Cu1 N2 C20 . . . . 179.1(2) ?
    O2W Cu1 N2 C20 . . . . 92.6(2) ?
    O1W Cu1 N2 C15 . . . . -163.93(18) ?
    N1 Cu1 N2 C15 . . . . 8.11(18) ?
    O2W Cu1 N2 C15 . . . . -78.38(18) ?
    Cu1 O2 C1 O1 . . . . 19.6(4) ?
    Cu1 O2 C1 C3 . . . . -164.18(17) ?
    O1 C1 C3 C8 . . . . 86.6(3) ?
    O2 C1 C3 C8 . . . . -89.9(3) ?
    O1 C1 C3 C4 . . . . -89.5(3) ?
    O2 C1 C3 C4 . . . . 94.0(3) ?
    C8 C3 C4 C5 . . . . -0.7(4) ?
    C1 C3 C4 C5 . . . . 175.4(3) ?
    C8 C3 C4 C2 . . . . 177.8(2) ?
    C1 C3 C4 C2 . . . . -6.1(4) ?
    O3 C2 C4 C5 . . . . -177.1(3) ?
    O4 C2 C4 C5 . . . . 1.4(4) ?
    O3 C2 C4 C3 . . . . 4.5(4) ?
    O4 C2 C4 C3 . . . . -177.1(3) ?
    C3 C4 C5 C6 . . . . -0.5(5) ?
    C2 C4 C5 C6 . . . . -179.0(3) ?
    C4 C5 C6 C7 . . . . 1.4(5) ?
    C5 C6 C7 C8 . . . . -1.2(5) ?
    C6 C7 C8 C3 . . . . 0.0(5) ?
    C6 C7 C8 Cl1 . . . . 178.7(3) ?
    C4 C3 C8 C7 . . . . 0.9(4) ?
    C1 C3 C8 C7 . . . . -175.4(3) ?
    C4 C3 C8 Cl1 . . . . -177.8(2) ?
    C1 C3 C8 Cl1 . . . . 5.9(3) ?
    C14 N1 C9 C10 . . . . 0.7(4) ?
    Cu1 N1 C9 C10 . . . . -178.8(2) ?
    N1 C9 C10 C12 . . . . -2.5(4) ?
    N1 C9 C10 C11 . . . . 175.7(3) ?
    C9 C10 C12 C13 . . . . 2.2(5) ?
    C11 C10 C12 C13 . . . . -176.0(3) ?
    C10 C12 C13 C14 . . . . -0.2(5) ?
    C9 N1 C14 C13 . . . . 1.5(4) ?
    Cu1 N1 C14 C13 . . . . -178.9(2) ?
    C9 N1 C14 C15 . . . . -176.8(2) ?
    Cu1 N1 C14 C15 . . . . 2.8(3) ?
    C12 C13 C14 N1 . . . . -1.7(4) ?
    C12 C13 C14 C15 . . . . 176.3(3) ?
    C20 N2 C15 C16 . . . . -0.2(4) ?
    Cu1 N2 C15 C16 . . . . 171.6(2) ?
    C20 N2 C15 C14 . . . . 179.4(2) ?
    Cu1 N2 C15 C14 . . . . -8.8(3) ?
    N1 C14 C15 N2 . . . . 4.1(3) ?
    C13 C14 C15 N2 . . . . -174.0(3) ?
    N1 C14 C15 C16 . . . . -176.3(3) ?
    C13 C14 C15 C16 . . . . 5.5(4) ?
    N2 C15 C16 C17 . . . . -1.0(4) ?
    C14 C15 C16 C17 . . . . 179.4(3) ?
    C15 C16 C17 C18 . . . . 1.0(4) ?
    C16 C17 C18 C20 . . . . 0.2(4) ?
    C16 C17 C18 C19 . . . . -179.7(3) ?
    C15 N2 C20 C18 . . . . 1.5(4) ?
    Cu1 N2 C20 C18 . . . . -169.0(2) ?
    C17 C18 C20 N2 . . . . -1.5(4) ?
    C19 C18 C20 N2 . . . . 178.3(3) ?
loop_
    _geom_hbond_atom_site_label_D
    _geom_hbond_atom_site_label_H
    _geom_hbond_atom_site_label_A
    _geom_hbond_site_symmetry_A
    _geom_hbond_distance_DH
    _geom_hbond_distance_HA
    _geom_hbond_distance_DA
    _geom_hbond_angle_DHA
    O1W H1WA O3 . 0.85 1.79 2.622(3) 164
    O1W H1WB O4 2_546 0.85 1.82 2.655(3) 167
    O2W H2WA O1 . 0.85 2.17 2.731(3) 124
    O2W H2WB O4 2_546 0.85 2.06 2.786(3) 143
    C6 H6 Cl1 2_656 0.93 2.82 3.609(4) 144
data_global
_journal_date_recd_electronic     2011-08-16
_journal_date_accepted     2011-08-27
_journal_name_full     'Acta Crystallographica, Section E'
_journal_year     2011
_journal_volume     67
_journal_issue     10
_journal_page_first     m1366
_journal_page_last     m1366
_journal_paper_category     QM
_journal_coeditor_code     HY2462
_publ_contact_author_name     'Fu-An Li'
_publ_contact_author_address
;
College of Chemistry and Chemical Engineering
Pingdingshan University
Pingdingshan 467000, Henan
People's Republic of China
;
_publ_contact_author_email     'lifuanpds@163.com'
_publ_contact_author_fax     ?
_publ_contact_author_phone     ?
_publ_section_title
;\
Bis(\m-3-chlorobenzene-1,2-dicarboxylato-\k^2^<i>O</i>^2^:<i>O</i>^2^)\
bis[diaqua(5,5'-dimethyl-2,2'-bipyridine-\k^2^<i>N</i>,<i>N</i>')copper(II)]
;
loop_
    _publ_author_name
    _publ_author_footnote
    _publ_author_address
    'Li, Fu-An' .
;
College of Chemistry and Chemical Engineering
Pingdingshan University
Pingdingshan 467000, Henan
People's Republic of China
;
    'Xu, Fu' .
;
College of Chemistry and Chemical Engineering
Pingdingshan University
Pingdingshan 467000, Henan
People's Republic of China
;
    'Hu, Xiao-Ming' .
;
College of Chemistry and Chemical Engineering
Pingdingshan University
Pingdingshan 467000, Henan
People's Republic of China
;
