# Supplementary material for: Bis(μ-3-chloro­benzene-1,2-dicarboxyl­ato-κ2 O 2:O 2)bis­[diaqua­(5,5′-dimethyl-2,2′-bipyridine-κ2 N,N′)copper(II)]
Source: Acta Crystallogr Sect E Struct Rep Online. 2011 Sep 14;67(Pt 10):m1366. doi: 10.1107/S1600536811035112 (PMC3201524; doi:10.1107/S1600536811035112)
Supplement: Supplementary file 2 [file e-67-m1366-Isup2.hkl]

# 
# h,k,l, Fc-squared, Fo-squared, sigma(Fo-squared) and status flag 
# 
data_I
_shelx_title ' a in P21/c' 
_shelx_refln_list_code          4 
_shelx_F_calc_maximum      236.10 
_exptl_crystal_F_000       988.00 
_reflns_d_resolution_high  0.8409 
 
loop_ 
 _symmetry_equiv_pos_as_xyz 
 'x, y, z' 
 '-x, y+1/2, -z+1/2' 
 '-x, -y, -z' 
 'x, -y-1/2, z-1/2' 
 
_cell_length_a    11.6908 
_cell_length_b    11.8643 
_cell_length_c    17.2869 
_cell_angle_alpha  90.000 
_cell_angle_beta  124.806 
_cell_angle_gamma  90.000 
 
_shelx_F_squared_multiplier     1.000 
 
loop_ 
 _refln_index_h 
 _refln_index_k 
 _refln_index_l 
 _refln_F_squared_calc 
 _refln_F_squared_meas 
 _refln_F_squared_sigma 
 _refln_observed_status 
   2   0   0     4853.43     4824.91    104.61 o 
   3   0   0     1313.32     1256.43     34.68 o 
   4   0   0     3703.27     3636.47     59.12 o 
   5   0   0     1071.65     1031.74     74.34 o 
   6   0   0     2304.69     2553.75     81.69 o 
   7   0   0     2717.29     2528.00     56.76 o 
   8   0   0     1038.17      979.63     52.38 o 
   9   0   0     2257.97     2463.33    161.91 o 
  10   0   0      670.00      661.58     60.83 o 
  11   0   0      704.94      761.93     56.80 o 
   2   1   0     2999.49     2980.16     32.71 o 
   3   1   0     6452.52     6543.45     65.06 o 
   4   1   0       99.54      116.25      7.28 o 
   5   1   0     2116.72     2181.52     40.02 o 
   6   1   0      779.77      827.23     26.50 o 
   7   1   0      248.12      255.63     12.13 o 
   8   1   0       32.77       30.65      7.81 o 
   9   1   0       57.72       59.64     11.62 o 
  10   1   0       29.47       41.02     10.52 o 
  11   1   0        0.12        0.00     11.28 o 
   0   2   0     5826.71     6171.06    167.49 o 
   1   2   0     4568.24     4726.38     58.89 o 
   2   2   0       95.42      101.46      5.45 o 
   3   2   0       19.52       12.40      2.35 o 
   4   2   0      149.34      132.75      7.16 o 
   5   2   0      144.60      157.21      9.44 o 
   6   2   0      353.88      310.10     19.29 o 
   7   2   0       65.52       68.76      5.71 o 
   8   2   0       44.41       30.71      8.33 o 
   9   2   0        5.69        5.57      7.00 o 
  10   2   0       47.90       52.23     19.13 o 
  11   2   0       28.24       23.46     12.20 o 
   1   3   0     1389.71     1490.27     23.91 o 
   2   3   0      552.81      560.93     16.26 o 
   3   3   0     5466.78     5657.34     50.90 o 
   4   3   0      199.48      183.78     12.09 o 
   5   3   0     1201.13     1243.91     36.12 o 
   6   3   0       20.72       29.66      7.15 o 
   7   3   0       49.06       44.65     12.80 o 
   8   3   0       69.66       74.91     16.62 o 
   9   3   0       56.46       70.82     17.87 o 
  10   3   0        0.84       10.76     10.78 o 
  11   3   0       25.17       65.75     17.74 o 
   0   4   0    10420.67    10211.25    117.48 o 
   1   4   0     3457.27     3172.58     33.19 o 
   2   4   0     6176.94     5948.80    127.94 o 
   3   4   0    11298.04    11024.52    123.75 o 
   4   4   0     3669.46     3585.42     46.16 o 
   5   4   0     2622.69     2504.33     49.42 o 
   6   4   0     1185.39     1189.26     26.15 o 
   7   4   0     1300.78     1334.15     89.33 o 
   8   4   0      676.24      689.00     49.40 o 
   9   4   0      202.13      212.29     40.26 o 
  10   4   0      693.54      674.50     53.25 o 
   1   5   0     1013.50     1019.56     19.23 o 
   2   5   0      156.74      177.91     11.12 o 
   3   5   0      839.92      924.08     35.44 o 
   4   5   0      553.08      561.53     17.11 o 
   5   5   0      123.35      109.78      8.34 o 
   6   5   0      556.30      570.37     25.11 o 
   7   5   0      577.26      530.14     40.52 o 
   8   5   0      109.97       98.84     19.93 o 
   9   5   0        5.43        0.00     15.48 o 
  10   5   0       52.75       41.10     19.52 o 
   0   6   0     3923.60     4457.25     70.43 o 
   1   6   0    16071.62    16556.95    162.17 o 
   2   6   0      552.27      555.82     18.23 o 
   3   6   0      493.47      419.10     25.70 o 
   4   6   0      252.82      219.50     20.02 o 
   5   6   0     2900.92     2787.10     72.24 o 
   6   6   0      512.10      538.91     57.01 o 
   7   6   0      679.35      719.33     68.17 o 
   8   6   0     1413.52     1430.26     72.51 o 
   9   6   0      296.68      268.43     35.71 o 
  10   6   0      509.87      499.48     48.16 o 
   1   7   0      101.17      121.94      7.58 o 
   2   7   0      252.27      225.28     11.34 o 
   3   7   0      197.58      194.81     20.15 o 
   4   7   0        1.17        2.81      8.33 o 
   5   7   0       17.65       18.59     16.16 o 
   6   7   0      834.82      911.50     74.64 o 
   7   7   0      130.74      131.05     32.91 o 
   8   7   0        0.20       19.39     19.98 o 
   9   7   0       21.69       75.22     31.15 o 
   0   8   0      141.45      128.12     14.69 o 
   1   8   0     1840.80     1651.07     33.99 o 
   2   8   0      559.90      604.18     20.44 o 
   3   8   0     1291.24     1204.06     48.92 o 
   4   8   0      346.88      390.18     23.41 o 
   5   8   0       28.00       32.49     17.92 o 
   6   8   0      890.70      934.42     81.69 o 
   7   8   0      154.48      194.52     40.55 o 
   8   8   0      791.76      805.72     81.10 o 
   9   8   0      464.37      584.75     73.46 o 
   1   9   0      122.41      131.68      9.05 o 
   2   9   0      506.44      535.46     20.26 o 
   3   9   0       12.04        8.06      6.82 o 
   4   9   0      585.80      634.13     52.60 o 
   5   9   0        0.31        9.32      8.75 o 
   6   9   0       29.61       14.69     18.22 o 
   7   9   0       26.18       44.66     24.68 o 
   8   9   0       18.91       65.23     28.80 o 
   0  10   0       98.26      108.35     15.33 o 
   1  10   0      672.98      668.91     25.41 o 
   2  10   0     3346.16     3258.37     58.31 o 
   3  10   0     1572.02     1658.38     54.06 o 
   4  10   0      444.85      509.79     30.18 o 
   5  10   0     1610.22     1589.80     64.27 o 
   6  10   0     1723.65     1799.50    116.36 o 
   7  10   0      487.60      439.00     60.53 o 
   8  10   0      274.60      359.66     57.59 o 
   1  11   0       50.72       32.47      7.29 o 
   2  11   0       87.43       73.12     12.83 o 
   3  11   0       57.07       63.22     11.69 o 
   4  11   0      295.88      301.64     24.51 o 
   5  11   0        0.05        0.00     11.71 o 
   6  11   0       18.24       18.81     20.57 o 
   7  11   0       31.48       59.36     29.38 o 
   0  12   0       23.48       27.62     15.87 o 
   1  12   0     1040.92     1031.83     55.86 o 
   2  12   0      457.71      478.85     30.95 o 
   3  12   0      149.08      146.42     18.03 o 
   4  12   0       36.19        9.40     17.63 o 
   5  12   0        9.77        3.76     12.90 o 
   6  12   0       74.87      109.31     33.50 o 
   1  13   0       13.31        0.24     10.12 o 
   2  13   0       17.76        9.59      8.90 o 
   3  13   0       56.30       29.53     10.51 o 
   4  13   0        0.62        8.03     13.28 o 
   0  14   0     1068.81     1156.57     95.21 o 
   1  14   0      688.68      777.76     55.15 o 
 -11   1   1      654.28      682.29     46.27 o 
 -10   1   1      460.33      480.60     35.53 o 
  -9   1   1     1282.70     1315.48     52.75 o 
  -8   1   1      352.78      318.42     21.39 o 
  -7   1   1      849.94      879.57     28.12 o 
  -6   1   1      747.63      808.33     24.69 o 
  -5   1   1    10572.15    10796.64    136.70 o 
  -4   1   1     1097.76     1085.37     18.93 o 
  -3   1   1     5605.11     5580.25     54.32 o 
  -2   1   1     8468.96     8546.81     96.39 o 
   1   1   1      108.52      135.90      4.50 o 
   2   1   1     6329.49     5948.62     51.92 o 
   3   1   1      451.68      431.66     12.58 o 
   4   1   1     1622.98     1430.17     20.41 o 
   5   1   1       59.07       67.39      5.39 o 
   6   1   1     1380.29     1334.55     26.24 o 
   7   1   1      618.26      609.00     24.08 o 
   8   1   1      425.72      396.18     27.65 o 
   9   1   1      796.92      805.46     37.24 o 
  10   1   1      116.95      148.19     17.00 o 
 -11   2   1        2.18        4.72     11.01 o 
 -10   2   1      266.47      307.01     28.63 o 
  -9   2   1        2.88        4.20     11.20 o 
  -8   2   1      367.97      356.57     20.97 o 
  -7   2   1      366.56      325.41     18.52 o 
  -6   2   1       71.94       89.86      9.20 o 
  -5   2   1       21.56        5.53      4.07 o 
  -4   2   1      341.98      324.16     12.27 o 
  -3   2   1     5051.31     4763.59     58.28 o 
  -2   2   1        5.10       25.74      4.23 o 
  -1   2   1      133.38      169.96      5.80 o 
   0   2   1     1246.99     1195.91     23.39 o 
   1   2   1    13872.89    14275.09    115.83 o 
   2   2   1       10.13        8.39      2.13 o 
   3   2   1       30.02       30.11      3.17 o 
   4   2   1     1205.75     1104.55     29.88 o 
   5   2   1      189.36      177.13     10.22 o 
   6   2   1      472.17      406.93     23.94 o 
   7   2   1       26.10       26.21      8.20 o 
   8   2   1       52.09       61.98     10.99 o 
   9   2   1        0.60        5.17     10.28 o 
  10   2   1      121.35      154.85     17.79 o 
 -11   3   1      901.47      885.55     51.99 o 
 -10   3   1      438.24      405.89     42.61 o 
  -9   3   1      591.33      542.21     42.38 o 
  -8   3   1     1425.22     1352.76    148.10 o 
  -7   3   1     1207.32     1250.70     36.88 o 
  -6   3   1     3057.90     3017.91     82.25 o 
  -5   3   1     7021.59     7010.57    110.85 o 
  -4   3   1     7593.76     7305.40     86.81 o 
  -3   3   1     7311.23     7129.79     99.15 o 
  -2   3   1     2927.09     2720.27     47.39 o 
  -1   3   1      307.93      290.30      7.55 o 
   0   3   1     5559.13     5596.02     48.55 o 
   1   3   1      381.10      290.85     11.24 o 
   2   3   1     4960.53     4888.30     83.55 o 
   3   3   1    11280.59    11514.04    105.56 o 
   4   3   1     3655.92     3637.66     52.02 o 
   5   3   1     3370.68     3292.14     54.88 o 
   6   3   1     1507.19     1552.16     52.62 o 
   7   3   1     2732.60     2632.66     71.16 o 
   8   3   1     1027.94     1072.82     43.49 o 
   9   3   1      140.88      153.07     24.60 o 
  10   3   1      521.69      584.47    136.34 o 
 -11   4   1       97.00       80.76     21.37 o 
 -10   4   1       11.02        6.83     29.09 o 
  -9   4   1      222.28      220.87     34.97 o 
  -8   4   1       16.35        6.10     11.75 o 
  -7   4   1      497.34      527.14     48.19 o 
  -6   4   1        0.49        0.00      4.26 o 
  -5   4   1      121.18      124.00      9.69 o 
  -4   4   1      113.36      119.00      8.46 o 
  -3   4   1        3.32        3.53      3.91 o 
  -2   4   1     1815.44     1795.45     45.04 o 
  -1   4   1     1716.88     1796.39     23.82 o 
   0   4   1        1.10        6.00      1.99 o 
   1   4   1      983.66     1018.60     22.07 o 
   2   4   1     7387.91     7948.90    134.64 o 
   3   4   1     1399.50     1374.60     70.52 o 
   4   4   1      403.89      412.31     17.51 o 
   5   4   1     2074.06     2116.67     49.12 o 
   6   4   1        1.33        0.00      4.94 o 
   7   4   1       64.20       82.58     18.22 o 
   8   4   1     1302.35     1170.67     63.13 o 
   9   4   1       77.79      107.41     21.63 o 
  10   4   1        0.10        0.00     11.38 o 
 -11   5   1       46.43       28.33     42.31 o 
 -10   5   1       90.53       66.07     34.97 o 
  -9   5   1      207.13      161.21     28.80 o 
  -8   5   1      551.15      480.46     60.24 o 
  -7   5   1       45.26       45.71      7.08 o 
  -6   5   1      767.92      826.06     22.56 o 
  -5   5   1     1984.01     1990.31     37.49 o 
  -4   5   1       41.16       25.86      4.21 o 
  -3   5   1      101.61      133.41      9.90 o 
  -2   5   1      586.28      593.32     15.70 o 
  -1   5   1     4242.08     4323.32     45.62 o 
   0   5   1     4216.92     4402.70     43.64 o 
   1   5   1        0.85        3.32      2.12 o 
   2   5   1     4967.28     5549.53    155.15 o 
   3   5   1      531.71      503.65     44.08 o 
   4   5   1     2186.74     1994.59     69.95 o 
   5   5   1      394.48      422.35     39.38 o 
   6   5   1     1667.97     1745.74     46.65 o 
   7   5   1       96.85       94.98     17.93 o 
   8   5   1      243.69      234.17     47.90 o 
   9   5   1       10.93       42.02     15.38 o 
  10   5   1        1.26        0.00     13.22 o 
 -10   6   1        0.90       26.88     14.54 o 
  -9   6   1       17.91        1.58     10.59 o 
  -8   6   1      294.02      248.45     29.92 o 
  -7   6   1     1139.30     1154.81     84.63 o 
  -6   6   1       88.49       90.98     13.49 o 
  -5   6   1       42.96       28.35      3.34 o 
  -4   6   1      957.31      971.75     36.64 o 
  -3   6   1      977.05      978.96     23.46 o 
  -2   6   1     6049.77     6633.65     79.80 o 
  -1   6   1     4992.40     5504.88     53.47 o 
   0   6   1      169.00      167.73      7.68 o 
   1   6   1      529.72      538.22     20.47 o 
   2   6   1      100.09      103.43     22.33 o 
   3   6   1       76.28       62.88     15.87 o 
   4   6   1       14.52        9.40     12.34 o 
   5   6   1       66.29       69.12      6.80 o 
   6   6   1      338.37      272.69     41.14 o 
   7   6   1      551.07      507.17     59.36 o 
   8   6   1        0.88       43.75     18.07 o 
   9   6   1        0.82        0.00     13.92 o 
 -10   7   1      947.92      995.54     94.03 o 
  -9   7   1      531.40      456.63     65.23 o 
  -8   7   1     1373.75     1314.07     98.14 o 
  -7   7   1      282.72      282.68     44.66 o 
  -6   7   1     3655.38     3732.35     62.03 o 
  -5   7   1      564.46      536.80     12.51 o 
  -4   7   1     2032.90     1994.52     33.39 o 
  -3   7   1     1941.23     2045.99     37.86 o 
  -2   7   1     4798.02     4785.49     52.95 o 
  -1   7   1    11282.32    11715.40    104.18 o 
   0   7   1     8511.57     8530.75     89.22 o 
   1   7   1     4646.01     4624.42     72.92 o 
   2   7   1      592.06      460.70     31.37 o 
   3   7   1     2425.75     2391.75    104.90 o 
   4   7   1     1276.03     1269.62     57.96 o 
   5   7   1     5963.17     6002.05    205.10 o 
   6   7   1     2935.45     3132.96    148.10 o 
   7   7   1     2716.94     2643.42    141.63 o 
   8   7   1     1069.45     1214.16     99.91 o 
   9   7   1      428.40      401.39     59.94 o 
  -9   8   1      176.91      158.68     42.90 o 
  -8   8   1        1.10       21.16     19.39 o 
  -7   8   1       16.85       58.18     28.21 o 
  -6   8   1       26.48       28.99      6.89 o 
  -5   8   1       39.73       42.92     10.01 o 
  -4   8   1      171.23      168.70      8.76 o 
  -3   8   1      302.61      333.37     14.05 o 
  -2   8   1      413.57      462.78     14.39 o 
  -1   8   1       95.08      105.17      8.15 o 
   0   8   1        2.03        5.26      3.31 o 
   1   8   1      267.55      277.99     11.93 o 
   2   8   1      634.06      656.56     23.92 o 
   3   8   1        0.94        0.00      7.48 o 
   4   8   1      123.41      119.60     23.21 o 
   5   8   1      336.18      319.11     45.25 o 
   6   8   1      381.24      333.22     49.95 o 
   7   8   1      393.25      317.35     53.48 o 
   8   8   1       27.98       42.31     24.10 o 
   9   8   1      101.72       98.73     34.67 o 
  -9   9   1       10.93       13.52     15.87 o 
  -8   9   1       13.71       20.57     20.57 o 
  -7   9   1      237.66      202.16     38.79 o 
  -6   9   1      580.90      502.68     42.71 o 
  -5   9   1      643.74      667.89     31.87 o 
  -4   9   1      444.43      451.04     26.26 o 
  -3   9   1      368.68      381.56     17.01 o 
  -2   9   1        0.72        0.00      4.52 o 
  -1   9   1       15.06       20.78      4.76 o 
   0   9   1       79.47       94.61     11.28 o 
   1   9   1        3.64        0.16      3.46 o 
   2   9   1      105.53      122.94     14.16 o 
   3   9   1        6.11        1.57      7.02 o 
   4   9   1      273.48      272.18     29.05 o 
   5   9   1      140.68      123.41     32.32 o 
   6   9   1      112.55      156.32     37.61 o 
   7   9   1        9.24        2.94     18.81 o 
   8   9   1       32.05       35.26     19.98 o 
  -8  10   1        0.18        4.70     22.92 o 
  -7  10   1      103.67      107.55     33.50 o 
  -6  10   1       36.52       67.67     19.89 o 
  -5  10   1      433.08      460.35     28.07 o 
  -4  10   1      586.58      666.03     33.37 o 
  -3  10   1      249.59      248.94     20.40 o 
  -2  10   1       55.54       45.37      7.45 o 
  -1  10   1       37.48       37.27      6.79 o 
   0  10   1      319.41      370.77     19.87 o 
   1  10   1       21.46       11.56      5.17 o 
   2  10   1        9.47       12.97      8.04 o 
   3  10   1        1.31        7.61      9.27 o 
   4  10   1       22.08       11.62      7.49 o 
   5  10   1        1.19        0.00     12.93 o 
   6  10   1      113.58      107.55     30.56 o 
   7  10   1        2.49       11.75     22.92 o 
  -7  11   1      224.41      181.60     40.55 o 
  -6  11   1     1970.24     1936.47     96.67 o 
  -5  11   1      844.29      822.75     80.22 o 
  -4  11   1     2732.53     2952.85     77.40 o 
  -3  11   1     2820.70     2906.69    100.01 o 
  -2  11   1      726.79      780.45     37.96 o 
  -1  11   1      242.56      282.36     17.82 o 
   0  11   1      492.44      491.06     24.77 o 
   1  11   1     1910.04     1904.86     59.52 o 
   2  11   1      468.63      491.07     30.07 o 
   3  11   1      994.65     1081.11     46.50 o 
   4  11   1     1737.84     1744.88     70.91 o 
   5  11   1     1804.09     1848.86    118.13 o 
   6  11   1      517.59      612.96     71.70 o 
  -6  12   1       21.28       19.57     13.39 o 
  -5  12   1        2.24        1.38     11.84 o 
  -4  12   1       58.03       50.87     29.97 o 
  -3  12   1        8.21        8.14     10.41 o 
  -2  12   1        5.30        5.98     13.41 o 
  -1  12   1      342.69      313.71     25.38 o 
   0  12   1       11.89       22.75      7.71 o 
   1  12   1      218.19      233.17     21.66 o 
   2  12   1      136.30      145.50     17.67 o 
   3  12   1      399.71      414.05     30.11 o 
   4  12   1       27.91       24.68     17.04 o 
   5  12   1      107.67      168.67     40.55 o 
  -4  13   1       15.14        8.42     15.28 o 
  -3  13   1      351.98      402.82     32.47 o 
  -2  13   1       63.80       95.52     20.54 o 
  -1  13   1      296.10      318.49     33.65 o 
   0  13   1      312.73      383.38     36.96 o 
   1  13   1       12.77       24.67     12.05 o 
   2  13   1      304.84      337.51     27.67 o 
   3  13   1       11.14       11.33      8.04 o 
   4  13   1     1117.59     1179.49     95.79 o 
  -1  14   1       31.67       33.43     20.57 o 
   0  14   1       69.81       68.00     23.51 o 
 -12   0   2      637.20      825.70     93.44 o 
 -11   0   2      188.86      254.47     51.72 o 
 -10   0   2     3570.64     3823.69    119.71 o 
  -9   0   2     3333.96     3504.22    220.68 o 
  -8   0   2     5882.91     5805.92    311.47 o 
  -7   0   2      727.58      724.60     29.37 o 
  -6   0   2      431.29      387.13     19.14 o 
  -5   0   2     3091.39     2784.81     52.04 o 
  -4   0   2     3186.31     3442.86     60.73 o 
  -3   0   2     5092.24     4928.35     97.56 o 
  -2   0   2     3482.83     3606.05     89.33 o 
   1   0   2    17008.03    17142.84    303.83 o 
   2   0   2     6688.77     6614.25    100.11 o 
   3   0   2     4177.64     3995.48     87.86 o 
   4   0   2     7978.20     7918.50    191.00 o 
   5   0   2     2788.94     2551.33    202.75 o 
   6   0   2     8057.89     7912.67    413.14 o 
   7   0   2      651.10      709.93     43.84 o 
   8   0   2      749.14      847.73    101.08 o 
   9   0   2      547.97      580.36     69.93 o 
  10   0   2      290.12      192.61     30.62 o 
 -12   1   2       15.28        6.95     12.25 o 
 -11   1   2       26.25       20.63     13.98 o 
 -10   1   2      376.52      458.04     52.00 o 
  -9   1   2       70.87       61.99     17.66 o 
  -8   1   2      551.85      505.28     23.26 o 
  -7   1   2      270.93      292.96     17.78 o 
  -6   1   2      210.51      207.12     13.58 o 
  -5   1   2     1293.98     1340.91     22.60 o 
  -4   1   2      144.72      121.30      7.10 o 
  -3   1   2      537.27      529.06     17.49 o 
  -2   1   2     6117.75     5925.06    128.70 o 
  -1   1   2      255.86      259.76     15.28 o 
   0   1   2      371.90      397.52     14.12 o 
   1   1   2     8628.67     9121.24     69.97 o 
   2   1   2      124.53      117.57      7.00 o 
   3   1   2     5441.72     5253.42     85.33 o 
   4   1   2      317.09      336.37     13.03 o 
   5   1   2     1429.83     1483.21     34.87 o 
   6   1   2     1354.42     1259.74     42.97 o 
   7   1   2      458.28      407.92     25.99 o 
   8   1   2       47.43       53.56     14.17 o 
   9   1   2        0.74        0.00      6.83 o 
  10   1   2       23.27       19.15      8.31 o 
 -12   2   2        4.36        0.00     10.38 o 
 -11   2   2        4.51        9.15     13.52 o 
 -10   2   2       82.37      104.79     18.93 o 
  -9   2   2      319.41      234.46     29.36 o 
  -8   2   2      174.40      170.90     14.14 o 
  -7   2   2       44.51       53.19      7.20 o 
  -6   2   2      122.49      102.60      8.60 o 
  -5   2   2     2056.63     2355.47     40.91 o 
  -4   2   2     3098.10     3181.86     47.61 o 
  -3   2   2       12.10        8.48      4.23 o 
  -2   2   2      206.62      185.36      8.81 o 
  -1   2   2     1238.16     1294.50     36.73 o 
   0   2   2     1608.81     1838.29     59.36 o 
   1   2   2    40034.25    40984.26    301.91 o 
   2   2   2      333.91      358.75      9.02 o 
   3   2   2     1131.03     1217.17     21.42 o 
   4   2   2      579.60      641.27     18.28 o 
   5   2   2     1904.20     1847.68     40.46 o 
   6   2   2      100.48       83.12     12.82 o 
   7   2   2      116.72       98.15     15.24 o 
   8   2   2        1.57        0.00      7.17 o 
   9   2   2       38.22       37.13      9.50 o 
  10   2   2       79.13       82.19     18.03 o 
 -11   3   2        3.18       20.62     11.91 o 
 -10   3   2       63.13       82.22     20.07 o 
  -9   3   2       27.37       25.63     13.69 o 
  -8   3   2     1163.41     1185.64     36.37 o 
  -7   3   2      737.35      775.59     25.25 o 
  -6   3   2      103.95      109.47      6.51 o 
  -5   3   2      696.89      809.50     26.37 o 
  -4   3   2     3095.15     3361.10     50.96 o 
  -3   3   2        1.88       14.06      2.94 o 
  -2   3   2      687.11      765.29     14.23 o 
  -1   3   2    10991.42    11140.99     85.66 o 
   0   3   2     4333.96     4576.79     56.02 o 
   1   3   2     7013.75     6966.40     69.65 o 
   2   3   2      317.72      351.96     13.30 o 
   3   3   2     1077.98     1100.38     19.84 o 
   4   3   2       17.44       16.04      5.86 o 
   5   3   2      101.10      103.88      8.88 o 
   6   3   2      162.98      162.68     15.90 o 
   7   3   2      344.59      366.41     23.85 o 
   8   3   2      184.23      204.16     22.73 o 
   9   3   2       78.57       54.31     17.63 o 
  10   3   2      197.74      238.95     27.81 o 
 -11   4   2      147.89      199.69     30.54 o 
 -10   4   2      226.78      277.79     43.78 o 
  -9   4   2      510.39      514.97     71.99 o 
  -8   4   2      622.09      568.71     42.29 o 
  -7   4   2     2381.10     2153.71     81.63 o 
  -6   4   2     4730.60     4776.73     74.07 o 
  -5   4   2     9026.52     9065.42    108.46 o 
  -4   4   2     4683.78     4623.62     68.31 o 
  -3   4   2     2057.28     1758.51     31.68 o 
  -2   4   2      451.82      501.30     17.45 o 
  -1   4   2      736.89      735.00     13.79 o 
   0   4   2     3197.86     3151.39     42.00 o 
   1   4   2    11037.84    11644.38    140.23 o 
   2   4   2    21383.77    23698.00    219.90 o 
   3   4   2     6681.06     6697.84    108.90 o 
   4   4   2     4985.60     5035.69    147.51 o 
   5   4   2     1562.96     1482.60     33.00 o 
   6   4   2     3109.45     3207.31     57.12 o 
   7   4   2       10.04       11.24     15.28 o 
   8   4   2      177.49      205.22     28.50 o 
   9   4   2      550.75      635.60     49.86 o 
  10   4   2      394.48      383.94     81.69 o 
 -11   5   2       36.03       25.31     11.45 o 
 -10   5   2       17.15        0.00     13.46 o 
  -9   5   2      311.02      242.09     32.16 o 
  -8   5   2       83.20      100.53     23.80 o 
  -7   5   2     4165.82     4030.43     71.87 o 
  -6   5   2       32.22       29.45      3.97 o 
  -5   5   2     3901.45     4143.60     55.81 o 
  -4   5   2     1614.25     1618.18     31.94 o 
  -3   5   2     1153.43     1112.75     23.43 o 
  -2   5   2     2607.69     2522.07     32.49 o 
  -1   5   2      310.93      369.20     10.45 o 
   0   5   2     2893.37     2894.48     32.85 o 
   1   5   2     3709.62     4230.60    115.70 o 
   2   5   2     2556.88     2457.96     61.56 o 
   3   5   2        6.25        5.29      9.40 o 
   4   5   2      294.73      289.33     16.40 o 
   5   5   2       54.30       46.43     20.57 o 
   6   5   2      281.74      264.04     28.03 o 
   7   5   2       24.17       26.13     21.74 o 
   8   5   2      206.91      204.55     28.41 o 
   9   5   2      207.13      205.27     29.28 o 
 -11   6   2      912.79      888.41     66.72 o 
 -10   6   2       33.53       34.39     15.55 o 
  -9   6   2      585.93      599.44     48.57 o 
  -8   6   2        2.81        7.00      9.43 o 
  -7   6   2      919.47      917.79     33.34 o 
  -6   6   2     1125.21     1097.98     23.27 o 
  -5   6   2        9.69        7.06      2.38 o 
  -4   6   2     6734.66     6555.49     95.21 o 
  -3   6   2      375.48      416.84     19.26 o 
  -2   6   2     5784.18     6085.84     79.67 o 
  -1   6   2      498.28      452.04     13.43 o 
   0   6   2     4761.87     4759.97     56.05 o 
   1   6   2      956.03      974.13     42.71 o 
   2   6   2       83.97       90.55     11.96 o 
   3   6   2     1598.66     1575.00     86.39 o 
   4   6   2     1136.93     1004.36     72.87 o 
   5   6   2      845.84      839.81     68.17 o 
   6   6   2        4.91       16.46     12.34 o 
   7   6   2     1139.62     1161.27     94.03 o 
   8   6   2      268.10      407.86     57.01 o 
   9   6   2      136.37      175.13     41.14 o 
 -10   7   2        4.49        0.00     19.98 o 
  -9   7   2        5.11        7.05     17.04 o 
  -8   7   2       93.60      129.88     31.74 o 
  -7   7   2       92.95       98.46     12.55 o 
  -6   7   2       31.99       36.47      4.13 o 
  -5   7   2       22.71       25.26      4.18 o 
  -4   7   2     1194.84     1249.22     27.54 o 
  -3   7   2      161.45      162.06     10.77 o 
  -2   7   2      333.48      358.73     12.87 o 
  -1   7   2      968.06      994.18     20.67 o 
   0   7   2      284.67      332.33     12.97 o 
   1   7   2       48.62       73.94     12.28 o 
   2   7   2      500.77      503.36     32.94 o 
   3   7   2      134.44      161.61     28.80 o 
   4   7   2      386.81      277.98     39.96 o 
   5   7   2      366.26      338.51     46.43 o 
   6   7   2      473.64      481.90     57.59 o 
   7   7   2       38.54       24.68     20.57 o 
   8   7   2        7.70        0.00     18.22 o 
   9   7   2        8.70       20.57     20.57 o 
 -10   8   2       91.76       64.65     28.80 o 
  -9   8   2      231.62      231.55     47.60 o 
  -8   8   2       92.70      124.59     37.02 o 
  -7   8   2       98.13       93.56     19.66 o 
  -6   8   2     2550.49     2523.88     60.48 o 
  -5   8   2     1397.73     1397.12     29.75 o 
  -4   8   2      955.52      941.06     24.64 o 
  -3   8   2      206.27      195.09     11.48 o 
  -2   8   2     3909.26     3960.29     51.35 o 
  -1   8   2     1704.79     1593.18     30.93 o 
   0   8   2      818.51      804.58     20.65 o 
   1   8   2     1225.83     1145.68     61.85 o 
   2   8   2      867.62      908.83     47.78 o 
   3   8   2     1745.37     1761.89     97.56 o 
   4   8   2      129.08      158.09     30.56 o 
   5   8   2      593.47      647.63     64.06 o 
   6   8   2      163.81      192.17     41.14 o 
   7   8   2      726.22      814.53     82.28 o 
   8   8   2      181.66      192.76     47.01 o 
  -9   9   2      349.37      444.88     63.47 o 
  -8   9   2        1.98       22.92     20.57 o 
  -7   9   2      497.27      535.47     44.03 o 
  -6   9   2      321.57      329.92     25.18 o 
  -5   9   2      885.04      937.15     32.65 o 
  -4   9   2     1126.00     1160.61     28.74 o 
  -3   9   2     1043.65     1098.12     29.15 o 
  -2   9   2      789.83      756.49     21.10 o 
  -1   9   2       59.48       78.27     11.04 o 
   0   9   2      975.38      940.12     24.99 o 
   1   9   2      398.27      398.16     24.69 o 
   2   9   2      486.41      503.33     36.87 o 
   3   9   2        2.84        0.00     16.46 o 
   4   9   2      703.48      762.23     70.52 o 
   5   9   2       55.26       85.80     25.86 o 
   6   9   2       68.95       88.74     29.38 o 
   7   9   2      349.53      409.03     61.71 o 
  -8  10   2      432.77      403.74     58.77 o 
  -7  10   2     1080.86     1107.80     65.21 o 
  -6  10   2     1675.09     1695.70     78.68 o 
  -5  10   2     1692.04     1768.50     55.25 o 
  -4  10   2     2088.41     2153.21     61.50 o 
  -3  10   2     2305.53     2252.60     49.22 o 
  -2  10   2      602.12      576.17     24.18 o 
  -1  10   2      563.77      562.24     23.91 o 
   0  10   2     1010.54     1006.14     31.46 o 
   1  10   2     1152.37     1201.79     49.60 o 
   2  10   2      283.78      323.28     29.08 o 
   3  10   2       88.29      136.48     19.48 o 
   4  10   2      449.80      373.18     51.13 o 
   5  10   2      464.96      523.04     62.29 o 
   6  10   2      128.08      109.31     32.91 o 
   7  10   2      459.47      555.95     71.11 o 
  -7  11   2       43.48       67.40     21.16 o 
  -6  11   2       88.52      108.95     44.66 o 
  -5  11   2      209.99      274.28     31.45 o 
  -4  11   2     2246.27     2382.77     67.67 o 
  -3  11   2      680.55      662.10     34.44 o 
  -2  11   2        0.29        0.00      6.85 o 
  -1  11   2        1.11        2.61      4.87 o 
   0  11   2      133.47      114.99     14.74 o 
   1  11   2       58.35       68.63     13.83 o 
   2  11   2      259.21      234.54     21.85 o 
   3  11   2       87.41       89.19     17.02 o 
   4  11   2        6.28        4.67      8.45 o 
   5  11   2       98.38       80.51     28.21 o 
   6  11   2      250.10      311.47     54.65 o 
  -6  12   2        0.73        0.00     11.13 o 
  -5  12   2       11.60       10.13     14.10 o 
  -4  12   2      123.63      134.37     18.06 o 
  -3  12   2       45.30       34.44      9.50 o 
  -2  12   2        2.80        3.54      7.51 o 
  -1  12   2      209.02      222.55     26.09 o 
   0  12   2      364.14      415.23     28.51 o 
   1  12   2      106.64      126.82     16.77 o 
   2  12   2       30.66       33.96     10.99 o 
   3  12   2      177.58      144.65     22.01 o 
   4  12   2      180.54      143.98     33.50 o 
   5  12   2      630.15      728.73     79.34 o 
  -5  13   2       36.74       53.62     18.27 o 
  -4  13   2       76.50       65.27     49.95 o 
  -3  13   2      210.62      234.58     24.26 o 
  -2  13   2       18.33        9.15     11.71 o 
  -1  13   2        2.30        3.80      9.44 o 
   0  13   2        0.85        0.00     17.04 o 
   1  13   2       45.15       27.12      8.50 o 
   2  13   2       81.69       91.49     18.32 o 
   3  13   2       96.34       94.03     29.38 o 
  -1  14   2     1286.70     1437.52     75.22 o 
   0  14   2     1049.04     1032.05     71.70 o 
 -12   1   3      406.53      398.14     45.77 o 
 -11   1   3      300.28      235.74     63.47 o 
 -10   1   3     1288.76     1299.47     56.61 o 
  -9   1   3       60.77       94.47     15.99 o 
  -8   1   3     1227.71     1178.31     57.35 o 
  -7   1   3      400.01      417.45     31.63 o 
  -6   1   3     3211.01     3472.35     73.21 o 
  -5   1   3     1186.35     1323.24     29.99 o 
  -4   1   3      315.42      332.12     10.15 o 
  -3   1   3     1772.12     1780.69     65.23 o 
  -2   1   3     1086.66     1150.10     43.49 o 
  -1   1   3       97.46      125.18     13.52 o 
   0   1   3      505.83      533.48     19.83 o 
   1   1   3    55744.95    57093.22    883.96 o 
   2   1   3      189.19      187.26      8.30 o 
   3   1   3      552.28      450.12     16.88 o 
   4   1   3     2039.83     1955.03     49.54 o 
   5   1   3     2488.41     2356.17     57.87 o 
   6   1   3     2206.83     2174.83     59.43 o 
   7   1   3       34.04       28.99     10.77 o 
   8   1   3      801.49      860.34     36.64 o 
   9   1   3       39.53       31.05     10.01 o 
  10   1   3        8.50       14.49      8.57 o 
 -12   2   3        1.26       14.92     16.73 o 
 -11   2   3      271.89      308.11     29.59 o 
 -10   2   3      803.69      768.08     44.31 o 
  -9   2   3     1336.08     1429.05    110.78 o 
  -8   2   3      633.03      652.10     42.09 o 
  -7   2   3      301.53      301.34     20.12 o 
  -6   2   3      370.88      258.93     22.63 o 
  -5   2   3      110.83      152.96     13.27 o 
  -4   2   3     6844.06     6919.07    117.24 o 
  -3   2   3      280.51      345.40     19.06 o 
  -2   2   3    14842.02    15547.86    281.50 o 
  -1   2   3     3156.28     3284.58     86.39 o 
   0   2   3    37060.88    38305.33   1190.36 o 
   1   2   3    48522.20    48639.25    361.16 o 
   2   2   3     4705.67     4768.74     44.35 o 
   3   2   3     5847.67     5757.16     72.29 o 
   4   2   3       99.86       99.19      8.67 o 
   5   2   3      951.73      879.71     33.35 o 
   6   2   3        5.80        0.00      6.99 o 
   7   2   3      255.86      283.86     22.17 o 
   8   2   3      238.44      237.91     21.81 o 
   9   2   3       17.41       19.44     11.07 o 
  10   2   3      258.20      272.71     28.48 o 
 -12   3   3      165.29      158.63     24.92 o 
 -11   3   3      441.64      473.12     45.08 o 
 -10   3   3     1086.21     1010.75     62.93 o 
  -9   3   3     1216.78     1299.96    119.59 o 
  -8   3   3     1771.71     1678.60     69.91 o 
  -7   3   3     3340.41     3110.08     94.74 o 
  -6   3   3     4423.61     4176.36     66.50 o 
  -5   3   3     4241.71     4127.76     62.04 o 
  -4   3   3      911.31      856.69     30.23 o 
  -3   3   3       13.34       12.57      2.99 o 
  -2   3   3     2204.14     2250.37     37.77 o 
  -1   3   3     5556.27     5423.85     61.92 o 
   0   3   3    14597.79    14504.65    600.91 o 
   1   3   3    22403.52    24152.28    193.66 o 
   2   3   3     4780.82     4949.87     47.43 o 
   3   3   3     1021.58     1066.04     22.19 o 
   4   3   3     2305.55     2406.39     43.57 o 
   5   3   3     1191.99     1170.95     31.92 o 
   6   3   3      419.84      431.18     32.46 o 
   7   3   3       57.91       41.90      8.77 o 
   8   3   3       10.62       12.31      6.38 o 
   9   3   3      336.69      446.90     44.08 o 
 -11   4   3       40.76       39.95     22.33 o 
 -10   4   3      118.29      132.69     23.59 o 
  -9   4   3       91.06       67.02     17.85 o 
  -8   4   3      108.61      119.86     22.04 o 
  -7   4   3      337.75      319.75     22.76 o 
  -6   4   3       94.18      100.79     14.00 o 
  -5   4   3     6435.61     6363.34    104.17 o 
  -4   4   3     1022.15     1072.53     59.36 o 
  -3   4   3     3418.73     3478.30     57.06 o 
  -2   4   3     2128.09     2191.54     30.89 o 
  -1   4   3      116.92      123.00      7.67 o 
   0   4   3      525.86      535.45     14.46 o 
   1   4   3     5964.15     6357.22     77.64 o 
   2   4   3     3500.79     3834.15     55.64 o 
   3   4   3      124.57      108.45     13.50 o 
   4   4   3      486.63      547.29     28.17 o 
   5   4   3       16.88       12.15      4.41 o 
   6   4   3      333.47      332.40     27.09 o 
   7   4   3      295.46      308.29     22.31 o 
   8   4   3       25.99       43.79     15.90 o 
   9   4   3      125.33      139.28     25.43 o 
 -11   5   3      510.20      499.58     47.55 o 
 -10   5   3      435.10      419.89     52.01 o 
  -9   5   3      216.18      174.95     25.55 o 
  -8   5   3      199.20      198.34     20.95 o 
  -7   5   3       31.53       41.10     10.18 o 
  -6   5   3     2551.80     2656.49     52.36 o 
  -5   5   3     1555.27     1835.78     84.04 o 
  -4   5   3      134.56      183.61     10.26 o 
  -3   5   3      178.43      149.44      9.66 o 
  -2   5   3       78.88       89.53      5.42 o 
  -1   5   3      476.24      596.27     15.38 o 
   0   5   3     1161.80     1219.31     29.45 o 
   1   5   3     1951.42     1806.14     37.78 o 
   2   5   3        0.63        6.90      4.13 o 
   3   5   3      973.47      914.44     65.23 o 
   4   5   3     1095.42     1133.59     66.70 o 
   5   5   3      284.93      319.73     22.59 o 
   6   5   3        4.08        0.00      7.72 o 
   7   5   3        0.50       10.08     11.01 o 
   8   5   3      784.93      765.78     54.22 o 
   9   5   3       25.69       27.84     15.73 o 
 -11   6   3      631.35      596.08     54.13 o 
 -10   6   3     1207.63     1132.01     71.48 o 
  -9   6   3      418.15      441.65     42.39 o 
  -8   6   3      703.72      708.77     47.37 o 
  -7   6   3      256.62      230.18     25.84 o 
  -6   6   3       60.67       56.37      9.57 o 
  -5   6   3        6.26       12.22      3.94 o 
  -4   6   3       31.05       33.22      5.43 o 
  -3   6   3     1908.83     1990.90     38.69 o 
  -2   6   3     1328.44     1321.62     24.62 o 
  -1   6   3     2693.15     2614.80     36.34 o 
   0   6   3      164.99      176.63     11.58 o 
   1   6   3        6.83       23.14      6.16 o 
   2   6   3      739.86      635.76     35.21 o 
   3   6   3      527.21      548.90     53.48 o 
   4   6   3      733.74      722.86     64.06 o 
   5   6   3        7.76       22.92     17.63 o 
   6   6   3      203.47      208.04     39.38 o 
   7   6   3      322.53      356.73     52.89 o 
   8   6   3      124.16      166.32     40.55 o 
   9   6   3       86.37      126.94     37.02 o 
 -10   7   3      369.70      287.97     49.37 o 
  -9   7   3     1630.87     1624.96    111.66 o 
  -8   7   3      593.78      628.71     45.20 o 
  -7   7   3     2686.16     2643.79     60.06 o 
  -6   7   3      128.16      118.12      7.61 o 
  -5   7   3     1742.50     1797.79     39.90 o 
  -4   7   3     4495.22     4396.07     59.94 o 
  -3   7   3     2774.04     2596.54     47.97 o 
  -2   7   3     5418.64     5369.32     61.61 o 
  -1   7   3      452.79      465.06     16.09 o 
   0   7   3     6238.33     6082.94    104.08 o 
   1   7   3      178.28      186.70     20.78 o 
   2   7   3     1682.50     1642.59     90.50 o 
   3   7   3     1303.43     1412.80     88.15 o 
   4   7   3     1213.01     1200.65     84.04 o 
   5   7   3     1346.30     1253.54     97.56 o 
   6   7   3     1868.69     1764.24    114.60 o 
   7   7   3     1863.20     1940.54    128.12 o 
   8   7   3       62.17       87.57     29.38 o 
 -10   8   3      249.34      349.67     57.01 o 
  -9   8   3       81.17       71.11     28.21 o 
  -8   8   3      417.10      464.00     40.89 o 
  -7   8   3      106.00       86.34     17.03 o 
  -6   8   3      580.97      609.56     19.57 o 
  -5   8   3      823.04      898.98     24.98 o 
  -4   8   3       56.40       72.96      7.51 o 
  -3   8   3     1503.37     1417.67     33.00 o 
  -2   8   3      826.40      780.91     21.33 o 
  -1   8   3     3310.00     3402.15     51.65 o 
   0   8   3     3189.24     3380.92     58.72 o 
   1   8   3      185.18      202.45     23.51 o 
   2   8   3      677.68      663.50     58.77 o 
   3   8   3      396.60      374.36     46.43 o 
   4   8   3      699.95      695.23     68.17 o 
   5   8   3      161.51      225.67     40.55 o 
   6   8   3      395.16      453.69     59.94 o 
   7   8   3      192.00      212.74     42.90 o 
   8   8   3      390.37      362.02     58.77 o 
  -9   9   3       35.59       53.48     28.80 o 
  -8   9   3       16.71       25.15     13.68 o 
  -7   9   3       12.11        6.78      8.60 o 
  -6   9   3       14.48        6.65      8.29 o 
  -5   9   3        2.47        6.28      4.60 o 
  -4   9   3      414.14      414.03     17.88 o 
  -3   9   3       42.98       67.17      9.15 o 
  -2   9   3      201.25      218.12     13.38 o 
  -1   9   3      333.37      342.15     16.54 o 
   0   9   3      515.35      517.88     29.65 o 
   1   9   3      318.63      320.29     38.79 o 
   2   9   3      115.28       91.09     25.27 o 
   3   9   3       54.83       42.90     18.81 o 
   4   9   3        6.43        2.35     12.93 o 
   5   9   3       32.42       56.42     24.68 o 
   6   9   3       91.01       85.21     27.03 o 
   7   9   3       32.23       13.52     16.46 o 
  -9  10   3       30.20       28.21     22.92 o 
  -8  10   3      172.00      184.12     29.89 o 
  -7  10   3      230.20      273.09     32.99 o 
  -6  10   3        7.06        8.46      7.97 o 
  -5  10   3      102.70       99.28     11.16 o 
  -4  10   3      241.06      236.66     17.64 o 
  -3  10   3      326.27      319.40     16.99 o 
  -2  10   3       19.52       32.92      6.70 o 
  -1  10   3      789.00      795.73     29.39 o 
   0  10   3      724.47      723.77     52.01 o 
   1  10   3      384.75      398.21     32.20 o 
   2  10   3      565.77      377.88     49.37 o 
   3  10   3        0.41       12.93     14.10 o 
   4  10   3      242.05      254.47     41.73 o 
   5  10   3      201.97      215.68     43.49 o 
   6  10   3       16.74       18.81     20.57 o 
  -8  11   3      165.41      167.36     28.95 o 
  -7  11   3      378.79      463.88     43.31 o 
  -6  11   3      221.51      216.13     28.64 o 
  -5  11   3     2198.24     2483.14     76.29 o 
  -4  11   3     1225.79     1284.46     42.88 o 
  -3  11   3      182.46      165.99     18.92 o 
  -2  11   3      111.98      134.39     12.91 o 
  -1  11   3      439.93      449.58     22.26 o 
   0  11   3     1255.29     1326.62     50.34 o 
   1  11   3      179.19      179.59     22.39 o 
   2  11   3     1072.35     1085.56     56.50 o 
   3  11   3     2289.94     2164.00    106.67 o 
   4  11   3      583.83      591.80     67.00 o 
   5  11   3      156.79      249.77     48.19 o 
  -6  12   3      209.34      157.60     76.11 o 
  -5  12   3      139.04      179.56     26.51 o 
  -4  12   3       62.48       65.22     16.76 o 
  -3  12   3      183.44      191.12     19.44 o 
  -2  12   3      652.30      638.63     45.68 o 
  -1  12   3      105.61      120.34     16.39 o 
   0  12   3      393.97      402.20     34.79 o 
   1  12   3      443.98      428.74     36.39 o 
   2  12   3      641.80      625.17     60.83 o 
   3  12   3      352.59      346.79     42.90 o 
   4  12   3       55.02       50.54     22.33 o 
  -5  13   3      458.31      451.43     42.34 o 
  -4  13   3      734.74      734.09     50.87 o 
  -3  13   3      658.75      740.07     50.27 o 
  -2  13   3      370.96      427.50     39.06 o 
  -1  13   3      270.17      289.14     47.01 o 
   0  13   3        3.73       25.53     11.01 o 
   1  13   3       64.12       72.21     16.16 o 
   2  13   3        5.48        6.61      9.34 o 
 -12   0   4       63.71       57.59     28.80 o 
 -11   0   4     1006.30      880.94     91.09 o 
 -10   0   4     1218.57     1272.93    104.61 o 
  -9   0   4        4.32        0.00     14.10 o 
  -8   0   4     2523.92     2383.07    125.18 o 
  -7   0   4        7.48       35.26     18.22 o 
  -6   0   4      103.41       40.83      7.77 o 
  -5   0   4     2584.82     2685.71     59.12 o 
  -4   0   4    26757.55    26547.60    494.25 o 
  -3   0   4    13649.98    13517.99    265.63 o 
  -2   0   4     2387.10     2553.18     47.98 o 
  -1   0   4     1293.18     1351.30     28.59 o 
   0   0   4     6548.23     6881.82    155.74 o 
   1   0   4     2757.26     2863.78     63.99 o 
   2   0   4       93.21      114.38     13.22 o 
   3   0   4     3129.43     2859.29     59.74 o 
   4   0   4     1066.10     1074.88     62.29 o 
   5   0   4     2190.44     2189.84     71.06 o 
   6   0   4     1093.27     1118.01     74.05 o 
   7   0   4     1026.53     1004.72     53.90 o 
   8   0   4      586.69      569.29     43.42 o 
   9   0   4      105.38       78.13     19.32 o 
 -12   1   4       61.53       33.98     12.50 o 
 -11   1   4     1065.13      998.36     68.31 o 
 -10   1   4      907.05      904.64     61.40 o 
  -9   1   4     2491.64     2632.52    100.54 o 
  -8   1   4      827.54      807.61     65.53 o 
  -7   1   4     1825.94     1597.39     53.81 o 
  -6   1   4     6029.50     6343.03    117.61 o 
  -5   1   4     4224.86     4446.82     56.94 o 
  -4   1   4     1958.09     1818.89     74.64 o 
  -3   1   4     3137.34     2972.52     89.33 o 
  -2   1   4    12662.60    12459.87    166.43 o 
  -1   1   4     1507.49     1525.92     75.52 o 
   0   1   4    17859.18    19235.94    203.16 o 
   1   1   4     1998.10     2407.57     43.57 o 
   2   1   4     4325.69     4466.63     52.59 o 
   3   1   4     3309.82     3315.26     56.16 o 
   4   1   4     2574.87     2601.84     80.52 o 
   5   1   4     2123.15     2052.18     55.23 o 
   6   1   4     1128.76     1112.81     42.65 o 
   7   1   4     1129.25     1185.74     41.45 o 
   8   1   4      376.01      369.97     24.70 o 
   9   1   4       23.89       19.63      9.58 o 
 -12   2   4        0.32       12.70     16.28 o 
 -11   2   4        4.75        0.00     15.53 o 
 -10   2   4       87.57      106.17     21.18 o 
  -9   2   4      670.71      693.10     45.99 o 
  -8   2   4       50.71       49.96     13.16 o 
  -7   2   4     1062.22     1065.94     53.58 o 
  -6   2   4      200.34      240.25     17.15 o 
  -5   2   4     1276.83     1109.32     40.81 o 
  -4   2   4      283.06      286.20     29.38 o 
  -3   2   4     1041.72     1125.42     54.07 o 
  -2   2   4      389.17      447.23     28.80 o 
  -1   2   4      136.61      104.61     15.28 o 
   0   2   4     5460.45     5840.21     76.69 o 
   1   2   4       35.76       48.34      5.00 o 
   2   2   4     1537.47     1643.52     28.43 o 
   3   2   4      985.22     1087.66     24.31 o 
   4   2   4        8.91        7.21      4.17 o 
   5   2   4      638.91      639.75     35.52 o 
   6   2   4       30.61       24.22      7.56 o 
   7   2   4        2.06       17.38     10.47 o 
   8   2   4      371.97      369.70     35.67 o 
   9   2   4      497.28      511.33     36.95 o 
 -12   3   4        1.28        0.00     14.53 o 
 -11   3   4      456.13      505.57     45.47 o 
 -10   3   4      104.44      106.67     22.26 o 
  -9   3   4      717.17      730.69     48.35 o 
  -8   3   4        5.60       11.27      6.87 o 
  -7   3   4      997.41      946.01     36.98 o 
  -6   3   4      537.99      419.79     28.30 o 
  -5   3   4       11.30        9.30      6.67 o 
  -4   3   4     7402.87     7617.05    146.56 o 
  -3   3   4        2.28        0.00      2.43 o 
  -2   3   4     5023.15     5002.76     84.17 o 
  -1   3   4       46.76       43.32      7.68 o 
   0   3   4    12228.24    12526.10    177.21 o 
   1   3   4     4515.78     5186.01     55.96 o 
   2   3   4     4521.91     4739.43     76.60 o 
   3   3   4       30.16       20.30      4.96 o 
   4   3   4      108.91      104.82      9.07 o 
   5   3   4      630.49      641.02     28.84 o 
   6   3   4      137.08      136.21     14.36 o 
   7   3   4      293.96      314.95     26.61 o 
   8   3   4       15.74        8.28      9.87 o 
   9   3   4      216.85      249.36     31.32 o 
 -12   4   4       10.58        5.29     16.46 o 
 -11   4   4      146.19       76.70     19.69 o 
 -10   4   4      838.10      893.53     57.89 o 
  -9   4   4      148.34      149.73     23.83 o 
  -8   4   4     2231.99     1953.02     60.46 o 
  -7   4   4     2952.84     2922.42     96.79 o 
  -6   4   4     5416.24     5667.49    100.32 o 
  -5   4   4     3801.68     3895.63     76.14 o 
  -4   4   4     4276.45     4666.78     88.78 o 
  -3   4   4      145.85      138.42      9.41 o 
  -2   4   4       15.92       53.29      5.20 o 
  -1   4   4       42.11       20.99      4.13 o 
   0   4   4     3551.57     3651.59     60.78 o 
   1   4   4     5817.12     5513.95     83.38 o 
   2   4   4     1083.89     1196.17     19.86 o 
   3   4   4     2652.65     2465.22     42.07 o 
   4   4   4     1452.77     1454.97     33.48 o 
   5   4   4     1006.99     1036.12     36.17 o 
   6   4   4       43.43       43.23      8.85 o 
   7   4   4      203.97      265.40     30.07 o 
   8   4   4      876.37      904.78    103.43 o 
   9   4   4      127.45      134.58     35.26 o 
 -11   5   4      129.45      138.35     26.74 o 
 -10   5   4     1209.01     1265.07     70.39 o 
  -9   5   4      474.29      414.80     29.75 o 
  -8   5   4     1968.67     1850.88     60.73 o 
  -7   5   4     1029.87     1004.31     42.04 o 
  -6   5   4     1952.12     1942.21     55.93 o 
  -5   5   4     1412.96     1286.76     36.92 o 
  -4   5   4     2035.51     1752.05     67.00 o 
  -3   5   4     3469.07     3393.54     76.38 o 
  -2   5   4      369.68      376.08     14.95 o 
  -1   5   4     4085.74     3923.36     57.81 o 
   0   5   4     1670.36     1568.44     34.89 o 
   1   5   4      540.64      485.51     28.83 o 
   2   5   4     1962.87     1993.91     52.61 o 
   3   5   4     3702.05     3605.03    191.88 o 
   4   5   4     1748.76     1780.29     44.14 o 
   5   5   4      930.33      932.08     52.01 o 
   6   5   4     1331.82     1324.06     96.38 o 
   7   5   4     2013.90     1967.03     83.51 o 
   8   5   4      607.09      627.11     49.18 o 
 -11   6   4       39.48       54.65     21.19 o 
 -10   6   4      247.49      260.52     34.55 o 
  -9   6   4      447.66      413.96     32.23 o 
  -8   6   4       55.18       35.73     10.55 o 
  -7   6   4       13.65       11.40     10.50 o 
  -6   6   4      201.29      221.44     15.82 o 
  -5   6   4     6926.71     7271.26    108.93 o 
  -4   6   4      283.37      254.76     18.34 o 
  -3   6   4     3282.59     3297.27     60.01 o 
  -2   6   4     1979.95     2011.85     65.82 o 
  -1   6   4      247.25      271.22     15.51 o 
   0   6   4      269.98      278.90     14.16 o 
   1   6   4       60.36       76.44      6.36 o 
   2   6   4      932.36      876.31     32.56 o 
   3   6   4       51.10       55.24     19.98 o 
   4   6   4      112.48      152.21     31.74 o 
   5   6   4      130.36      212.16     38.79 o 
   6   6   4      246.49      228.61     43.49 o 
   7   6   4       48.63       39.96     27.62 o 
   8   6   4       22.67       32.32     22.92 o 
 -11   7   4        3.34       11.17     20.57 o 
 -10   7   4       11.88        4.11     17.04 o 
  -9   7   4        7.27       16.34     11.63 o 
  -8   7   4        0.47        0.00      8.71 o 
  -7   7   4      102.03       97.93     11.09 o 
  -6   7   4     1862.15     1916.08     48.90 o 
  -5   7   4        0.09        1.24      4.18 o 
  -4   7   4       11.67        6.13      5.43 o 
  -3   7   4      180.99      204.24     15.61 o 
  -2   7   4       16.51       23.33      6.34 o 
  -1   7   4       43.81       55.59      9.18 o 
   0   7   4     1812.89     1809.23     42.03 o 
   1   7   4      787.56      828.03     44.86 o 
   2   7   4       31.84       32.71     13.28 o 
   3   7   4      126.25      171.02     31.15 o 
   4   7   4        0.92       45.84     22.92 o 
   5   7   4      283.45      272.69     42.31 o 
   6   7   4       21.98        4.11     17.04 o 
   7   7   4       87.60      104.61     32.91 o 
   8   7   4       10.16       36.44     28.21 o 
 -10   8   4       66.09       90.50     32.32 o 
  -9   8   4      237.71      268.26     54.36 o 
  -8   8   4       53.85       44.92     10.75 o 
  -7   8   4     1948.81     1894.26     60.98 o 
  -6   8   4        4.74        0.00      7.57 o 
  -5   8   4      940.13      896.59     30.70 o 
  -4   8   4      195.37      184.53     14.25 o 
  -3   8   4      638.66      663.96     25.70 o 
  -2   8   4     1415.57     1430.80     42.35 o 
  -1   8   4       31.55       28.15      6.61 o 
   0   8   4      505.70      488.70     21.77 o 
   1   8   4       20.23       36.28     11.29 o 
   2   8   4      283.15      245.65     37.02 o 
   3   8   4        3.97        7.05     17.04 o 
   4   8   4      253.08      186.30     38.20 o 
   5   8   4      279.91      360.84     52.89 o 
   6   8   4     1234.25     1359.91    108.13 o 
   7   8   4      286.69      337.33     55.24 o 
 -10   9   4      261.33      272.69     52.30 o 
  -9   9   4        4.84       17.63     22.04 o 
  -8   9   4      814.23      864.86     56.67 o 
  -7   9   4      214.42      248.25     22.81 o 
  -6   9   4      143.54      159.39     18.86 o 
  -5   9   4     1833.57     1780.40     46.19 o 
  -4   9   4     2313.83     2269.04     52.18 o 
  -3   9   4     7278.78     7176.72    103.23 o 
  -2   9   4      703.40      645.51     26.05 o 
  -1   9   4     4435.27     4502.30    115.30 o 
   0   9   4     2293.26     2311.16     81.55 o 
   1   9   4     2271.18     2341.75     84.94 o 
   2   9   4      771.21      859.79     72.29 o 
   3   9   4       88.05       98.14     25.86 o 
   4   9   4      396.47      452.52     57.01 o 
   5   9   4      209.16      198.64     42.31 o 
   6   9   4      772.32      772.22     84.04 o 
  -9  10   4      361.20      328.18     37.98 o 
  -8  10   4      114.97      131.57     23.87 o 
  -7  10   4      190.47      212.56     21.90 o 
  -6  10   4      393.14      394.03     32.34 o 
  -5  10   4     2547.10     2508.06     72.85 o 
  -4  10   4      377.60      373.65     21.51 o 
  -3  10   4      181.98      188.30     14.92 o 
  -2  10   4     1734.56     1736.04     62.06 o 
  -1  10   4     1188.17     1173.46     46.91 o 
   0  10   4     1142.00     1203.30     60.48 o 
   1  10   4       55.17       95.79     27.62 o 
   2  10   4      474.67      491.89     57.59 o 
   3  10   4      157.35      166.90     36.44 o 
   4  10   4       76.72       23.51     21.16 o 
   5  10   4      311.84      303.83     52.89 o 
   6  10   4      187.27      194.52     47.60 o 
  -8  11   4        4.03       17.37     46.43 o 
  -7  11   4        4.61       20.49     10.98 o 
  -6  11   4       39.09       18.34     11.47 o 
  -5  11   4      649.52      594.72     36.52 o 
  -4  11   4      365.33      349.05     32.82 o 
  -3  11   4      245.66      216.41     17.04 o 
  -2  11   4      292.66      275.03     23.55 o 
  -1  11   4       42.70       73.19     15.81 o 
   0  11   4      703.49      698.35     45.09 o 
   1  11   4      181.94      198.05     35.85 o 
   2  11   4      386.01      383.17     51.72 o 
   3  11   4       19.06        7.64     14.69 o 
   4  11   4       67.28       56.42     27.03 o 
   5  11   4      186.95      202.75     44.08 o 
  -7  12   4        0.16       27.74     14.53 o 
  -6  12   4       46.88       62.90     18.82 o 
  -5  12   4        6.94        0.88      8.96 o 
  -4  12   4      456.50      434.37     31.00 o 
  -3  12   4       68.08       76.91     16.46 o 
  -2  12   4       91.38      108.83     18.48 o 
  -1  12   4      111.81      103.57     17.90 o 
   0  12   4      110.99      117.74     19.89 o 
   1  12   4      283.85      230.72     27.52 o 
   2  12   4      679.29      669.79     48.30 o 
   3  12   4       42.33       41.10     20.57 o 
   4  12   4      149.05      135.76     36.44 o 
  -5  13   4      500.63      492.28     45.25 o 
  -4  13   4     1120.71     1228.27    102.85 o 
  -3  13   4      470.28      555.36     68.17 o 
  -2  13   4       59.42       33.50     22.92 o 
  -1  13   4      119.44      147.51     35.85 o 
   0  13   4      168.03      182.78     30.85 o 
   1  13   4       39.04       22.13     24.10 o 
   2  13   4       46.96       40.03     14.78 o 
 -12   1   5       19.74       24.69     13.68 o 
 -11   1   5      357.87      399.60     43.49 o 
 -10   1   5       73.48       74.69     19.44 o 
  -9   1   5      611.02      664.45     49.21 o 
  -8   1   5      345.54      317.81     21.38 o 
  -7   1   5      631.97      576.85     30.65 o 
  -6   1   5      352.38      275.66     12.64 o 
  -5   1   5     1800.46     1750.72     81.69 o 
  -4   1   5    22344.10    21990.67    417.85 o 
  -3   1   5       23.05       33.47      6.01 o 
  -2   1   5     2188.73     2157.02     57.57 o 
  -1   1   5      566.08      517.67     24.09 o 
   0   1   5     6442.32     6764.93    117.76 o 
   1   1   5        9.79       11.69      4.18 o 
   2   1   5      861.83      857.39     22.72 o 
   3   1   5     1087.92     1110.67     24.62 o 
   4   1   5      155.41      199.30     15.98 o 
   5   1   5     1079.40     1115.79     40.66 o 
   6   1   5        4.49        4.94      5.99 o 
   7   1   5      357.04      397.22     24.47 o 
   8   1   5       28.57       30.41      8.84 o 
   9   1   5       81.93       28.34     26.45 o 
 -12   2   5      440.79      510.87     86.68 o 
 -11   2   5      306.28      337.74     39.22 o 
 -10   2   5      440.43      418.46     60.24 o 
  -9   2   5     4331.06     4098.53    176.31 o 
  -8   2   5     2794.64     2752.98    171.31 o 
  -7   2   5    12901.83    12220.22    201.07 o 
  -6   2   5     1577.70     1401.38     49.42 o 
  -5   2   5     1541.44     1244.72     68.76 o 
  -4   2   5     3216.21     3278.71    109.31 o 
  -3   2   5     4800.23     4681.07    157.21 o 
  -2   2   5      213.99      177.66     13.96 o 
  -1   2   5     1289.37     1267.81     39.31 o 
   0   2   5     6047.57     6162.18     84.84 o 
   1   2   5     4175.87     4028.54     66.31 o 
   2   2   5    18470.07    20251.11    195.94 o 
   3   2   5     2723.73     2885.71     49.86 o 
   4   2   5     4785.14     4757.72     87.45 o 
   5   2   5     1795.94     1806.76     52.01 o 
   6   2   5     1238.69     1193.64     44.74 o 
   7   2   5     1148.98     1154.44     46.73 o 
   8   2   5       38.30       21.57     13.09 o 
   9   2   5      112.52      156.67     27.00 o 
 -12   3   5        9.30       14.84     14.36 o 
 -11   3   5      838.74      801.02     85.80 o 
 -10   3   5     1581.70     1452.76    108.13 o 
  -9   3   5      279.91      271.07     26.96 o 
  -8   3   5     1560.67     1553.11     96.09 o 
  -7   3   5     1643.63     1572.15    101.38 o 
  -6   3   5      890.71      864.86     53.48 o 
  -5   3   5      163.07       99.91     21.16 o 
  -4   3   5     1732.31     2152.11     91.68 o 
  -3   3   5     1132.93     1115.40     48.19 o 
  -2   3   5      172.77      130.78     12.63 o 
  -1   3   5      201.44      156.32     21.16 o 
   0   3   5      216.80      211.91     50.54 o 
   1   3   5      595.45      627.57     16.42 o 
   2   3   5     6078.16     6137.47     69.40 o 
   3   3   5     1378.37     1502.77     30.87 o 
   4   3   5      251.57      250.35     24.79 o 
   5   3   5      190.54      194.69     16.29 o 
   6   3   5      229.56      239.22     19.40 o 
   7   3   5      234.91      348.13     33.64 o 
   8   3   5       23.19        4.11     16.46 o 
 -12   4   5        1.37       19.98     21.16 o 
 -11   4   5       21.30       12.93     12.34 o 
 -10   4   5       40.43       56.11     16.94 o 
  -9   4   5        0.93        4.21      7.40 o 
  -8   4   5     1940.93     1914.94     59.10 o 
  -7   4   5      290.44      300.43     22.35 o 
  -6   4   5     3870.97     3884.58     79.82 o 
  -5   4   5      263.13      287.97     37.61 o 
  -4   4   5      199.21      200.95     13.05 o 
  -3   4   5       62.77       73.85      7.51 o 
  -2   4   5       69.61       68.21      6.44 o 
  -1   4   5     6516.69     6834.22    179.83 o 
   0   4   5       27.71       32.24     18.51 o 
   1   4   5    14909.57    15371.27    154.05 o 
   2   4   5     5885.51     6286.25     70.07 o 
   3   4   5     1810.41     1756.64     33.38 o 
   4   4   5      175.20      172.85     22.63 o 
   5   4   5      536.87      524.92     26.37 o 
   6   4   5      646.15      636.70     43.62 o 
   7   4   5        3.70       18.68     12.07 o 
   8   4   5       13.45       33.50     19.39 o 
 -12   5   5       14.15       44.66     29.38 o 
 -11   5   5       74.07       91.18     29.09 o 
 -10   5   5      438.30      451.03     45.50 o 
  -9   5   5       11.62       11.61     11.12 o 
  -8   5   5        1.91        6.26      7.40 o 
  -7   5   5        0.25        0.00      7.03 o 
  -6   5   5      145.52      101.51     12.88 o 
  -5   5   5       44.30       33.73     11.72 o 
  -4   5   5     1590.06     1513.44     41.42 o 
  -3   5   5     2337.74     2417.03     58.62 o 
  -2   5   5      865.96      866.78     39.38 o 
  -1   5   5      508.25      466.45     53.77 o 
   0   5   5      558.12      527.46     16.72 o 
   1   5   5       57.10       72.20      6.20 o 
   2   5   5      491.69      504.93     16.25 o 
   3   5   5      634.81      662.89     19.32 o 
   4   5   5        0.27        0.00      3.99 o 
   5   5   5       10.45        0.00     17.63 o 
   6   5   5       22.12        5.29     15.87 o 
   7   5   5     1328.93     1277.04    101.08 o 
   8   5   5      332.01      258.58     49.37 o 
 -11   6   5      512.01      530.11     48.83 o 
 -10   6   5      376.74      393.74     36.01 o 
  -9   6   5      516.39      593.60     36.66 o 
  -8   6   5      235.57      298.36     24.88 o 
  -7   6   5     1063.02     1068.52     52.36 o 
  -6   6   5     3483.25     3478.24     71.43 o 
  -5   6   5     1761.81     1738.29     46.35 o 
  -4   6   5     6203.05     6136.46    106.19 o 
  -3   6   5     2961.41     2685.14    102.26 o 
  -2   6   5     1405.74     1416.24     46.56 o 
  -1   6   5     1483.62     1436.58     38.56 o 
   0   6   5      559.90      484.17     15.94 o 
   1   6   5     2996.70     2874.64     64.41 o 
   2   6   5     2079.53     2080.47     53.04 o 
   3   6   5     2211.08     2288.98     81.15 o 
   4   6   5     1344.83     1334.64     94.03 o 
   5   6   5      357.33      394.93     53.48 o 
   6   6   5       53.56       75.81     25.86 o 
   7   6   5       75.77       64.65     28.80 o 
   8   6   5      131.54      119.89     33.50 o 
 -11   7   5       18.95        2.35     17.63 o 
 -10   7   5      580.87      575.96     46.54 o 
  -9   7   5        5.95        8.87     22.63 o 
  -8   7   5      183.80      206.79     18.47 o 
  -7   7   5      284.89      294.44     20.64 o 
  -6   7   5       13.67        6.91      8.07 o 
  -5   7   5     2875.91     2688.27     60.86 o 
  -4   7   5      247.93      276.53     18.70 o 
  -3   7   5     2880.91     2720.18     79.32 o 
  -2   7   5        4.00        0.00     21.16 o 
  -1   7   5     1854.60     1780.79     45.66 o 
   0   7   5       80.48       65.80      6.15 o 
   1   7   5      462.22      500.64     36.36 o 
   2   7   5      387.59      410.21     34.08 o 
   3   7   5        4.09       12.93     11.75 o 
   4   7   5      842.28      886.23     79.34 o 
   5   7   5      405.54      386.70     54.07 o 
   6   7   5      651.17      684.07     75.81 o 
   7   7   5       57.65       86.98     33.50 o 
 -10   8   5      363.71      389.36     63.18 o 
  -9   8   5      491.24      496.14     42.97 o 
  -8   8   5      657.68      681.23     56.35 o 
  -7   8   5       18.58       23.07     14.92 o 
  -6   8   5     1826.79     1822.36     60.52 o 
  -5   8   5      831.98      815.66     38.43 o 
  -4   8   5     2879.56     2805.82     58.18 o 
  -3   8   5     4163.40     3971.03    103.33 o 
  -2   8   5     3494.67     3432.99     95.54 o 
  -1   8   5     2058.48     2003.09     51.16 o 
   0   8   5       16.66       21.67      5.60 o 
   1   8   5      740.10      765.84     47.24 o 
   2   8   5      299.22      297.11     30.33 o 
   3   8   5      326.13      385.52     52.30 o 
   4   8   5      161.66      165.73     37.02 o 
   5   8   5      327.28      240.95     51.13 o 
   6   8   5      304.34      260.35     47.60 o 
   7   8   5      292.32      276.80     55.24 o 
 -10   9   5      231.34      209.03     30.79 o 
  -9   9   5      231.81      242.44     31.93 o 
  -8   9   5       15.26        5.16     18.95 o 
  -7   9   5       57.62       66.15     14.24 o 
  -6   9   5      254.51      232.26     16.89 o 
  -5   9   5      609.53      603.57     27.26 o 
  -4   9   5     1435.60     1485.78     42.79 o 
  -3   9   5      183.07      166.26     17.46 o 
  -2   9   5     1278.00     1230.48     56.64 o 
  -1   9   5      205.88      235.64     26.37 o 
   0   9   5      325.18      288.74     30.29 o 
   1   9   5      529.69      529.38     40.57 o 
   2   9   5      436.74      399.04     51.13 o 
   3   9   5       25.27       47.60     22.92 o 
   4   9   5      659.44      561.24     69.35 o 
   5   9   5       32.38       30.56     19.98 o 
   6   9   5       73.53       49.37     22.92 o 
  -9  10   5      255.01      242.38     60.53 o 
  -8  10   5     1159.74     1177.31     67.37 o 
  -7  10   5       41.24       44.81     10.22 o 
  -6  10   5      978.48      945.44     45.01 o 
  -5  10   5      450.39      456.73     29.41 o 
  -4  10   5      255.20      268.59     18.81 o 
  -3  10   5       86.60       85.53     16.56 o 
  -2  10   5       26.86       21.48      8.35 o 
  -1  10   5      761.46      748.74     47.11 o 
   0  10   5       60.42       57.44     15.06 o 
   1  10   5      339.84      366.13     48.19 o 
   2  10   5      143.22      129.29     31.74 o 
   3  10   5      573.74      578.87     66.41 o 
   4  10   5        1.12        0.00     19.39 o 
   5  10   5      100.20       85.80     31.74 o 
  -8  11   5       21.39       36.69     15.51 o 
  -7  11   5      215.43      231.70     23.67 o 
  -6  11   5      191.85      192.43     21.46 o 
  -5  11   5      429.78      476.73     32.23 o 
  -4  11   5       75.46       77.51     13.48 o 
  -3  11   5      352.29      340.10     26.45 o 
  -2  11   5      218.71      212.69     21.63 o 
  -1  11   5      825.37      869.79     54.72 o 
   0  11   5      426.52      460.16     52.30 o 
   1  11   5      532.16      518.93     59.36 o 
   2  11   5      305.26      304.42     47.60 o 
   3  11   5       43.79        2.35     18.22 o 
   4  11   5       25.23        0.00     22.33 o 
  -7  12   5      861.17      844.38     46.53 o 
  -6  12   5      401.26      447.18     34.18 o 
  -5  12   5      806.32      906.36     46.25 o 
  -4  12   5      952.73      979.04     62.52 o 
  -3  12   5     1029.52     1025.17     84.63 o 
  -2  12   5     1064.71     1088.82     49.83 o 
  -1  12   5      728.97      758.91     49.70 o 
   0  12   5      807.93      789.72     52.89 o 
   1  12   5      550.98      587.53     44.87 o 
   2  12   5      734.86      694.06     75.22 o 
   3  12   5      195.19      185.71     41.73 o 
  -5  13   5        0.41       19.39     19.98 o 
  -4  13   5      158.76      228.02     47.01 o 
  -3  13   5       29.48        0.00     21.74 o 
  -2  13   5        3.94        0.00     25.27 o 
  -1  13   5        0.86        3.43     10.04 o 
   0  13   5      204.40      204.82     27.63 o 
   1  13   5       62.36       69.31     26.15 o 
 -13   0   6       43.21       80.51     31.74 o 
 -12   0   6       26.93       17.04     18.22 o 
 -11   0   6      259.37      231.55     46.43 o 
 -10   0   6        2.60        0.00     19.39 o 
  -9   0   6      772.74      685.83     69.93 o 
  -8   0   6      483.39      515.33     36.73 o 
  -7   0   6     1246.42     1128.72     64.35 o 
  -6   0   6     2125.62     2117.44     98.73 o 
  -5   0   6     7420.91     7477.73    196.29 o 
  -4   0   6      666.33      940.30     51.13 o 
  -3   0   6     2897.57     3111.22     87.57 o 
  -2   0   6     1354.76     1325.18     27.53 o 
  -1   0   6       61.63       50.80      9.70 o 
   0   0   6      679.03     1025.65     81.69 o 
   1   0   6     2729.99     2887.90    104.02 o 
   2   0   6      968.26      948.53     58.77 o 
   3   0   6       25.33       35.48      7.48 o 
   4   0   6        1.67        4.03      7.35 o 
   5   0   6      762.80      808.39     44.32 o 
   6   0   6      315.19      287.97     28.18 o 
   7   0   6      258.85      266.34     29.50 o 
   8   0   6      247.73      222.15     41.73 o 
 -13   1   6      117.40       95.21     26.45 o 
 -12   1   6      657.14      677.32     58.38 o 
 -11   1   6      384.25      353.78     43.78 o 
 -10   1   6     1777.77     1796.05     85.79 o 
  -9   1   6     2345.84     2434.39     74.12 o 
  -8   1   6     1368.89     1416.62     45.48 o 
  -7   1   6     3590.93     3335.06     61.24 o 
  -6   1   6     4364.15     4449.97    150.45 o 
  -5   1   6    11541.85    11606.83    266.22 o 
  -4   1   6     7752.02     7985.14    239.19 o 
  -3   1   6     1770.89     1650.10     35.48 o 
  -2   1   6      199.69      203.36     15.38 o 
  -1   1   6     3424.41     3323.45     74.71 o 
   0   1   6     2249.93     2195.55     48.35 o 
   1   1   6     1047.44     1090.55     26.46 o 
   2   1   6     5670.72     5720.96     86.45 o 
   3   1   6     1554.17     1572.84     30.72 o 
   4   1   6     1877.35     1877.16     51.96 o 
   5   1   6      451.86      491.10     27.55 o 
   6   1   6      809.59      851.50     33.82 o 
   7   1   6      444.16      450.09     26.27 o 
   8   1   6       77.34      110.97     16.93 o 
 -13   2   6        1.21        0.00     14.96 o 
 -12   2   6       41.52       96.73     23.93 o 
 -11   2   6        0.47        8.02      9.95 o 
 -10   2   6      652.16      588.01     78.46 o 
  -9   2   6       23.99       24.02      7.92 o 
  -8   2   6      225.23      209.64     20.61 o 
  -7   2   6        3.05        5.38      7.18 o 
  -6   2   6      190.80      168.67     28.21 o 
  -5   2   6    11121.48    11894.79    275.04 o 
  -4   2   6     5078.87     5566.71    182.77 o 
  -3   2   6       50.50       44.39      8.51 o 
  -2   2   6      255.28      260.40     17.64 o 
  -1   2   6     3606.80     3843.00    131.94 o 
   0   2   6     2958.45     3149.55     59.66 o 
   1   2   6     3194.74     3287.34     62.91 o 
   2   2   6     1172.77     1283.31     29.82 o 
   3   2   6       58.71       51.53      6.39 o 
   4   2   6      102.20       92.24     10.95 o 
   5   2   6        7.18       16.98      6.68 o 
   6   2   6        3.33        3.68      6.19 o 
   7   2   6      163.96      157.96     26.21 o 
   8   2   6      140.41      119.28     65.82 o 
 -12   3   6      836.65      857.92     66.53 o 
 -11   3   6       81.71       51.72     24.68 o 
 -10   3   6      319.77      330.08     30.44 o 
  -9   3   6     1549.02     1446.98     61.88 o 
  -8   3   6     1761.65     1722.46     64.67 o 
  -7   3   6     2679.60     2637.23     78.32 o 
  -6   3   6       13.35       25.27     12.34 o 
  -5   3   6      408.21      331.46     35.85 o 
  -4   3   6     2252.92     2342.86     64.03 o 
  -3   3   6     1306.94     1260.42     62.59 o 
  -2   3   6      594.73      696.41     46.43 o 
  -1   3   6     1047.37     1106.47     39.79 o 
   0   3   6      175.40      137.47      9.48 o 
   1   3   6     5175.50     5472.49     69.71 o 
   2   3   6     2621.03     2451.51     46.60 o 
   3   3   6        3.99        0.00      3.52 o 
   4   3   6     1774.39     1858.12     49.89 o 
   5   3   6       80.50       72.78     10.88 o 
   6   3   6      466.03      491.68     29.13 o 
   7   3   6        6.50       24.10     21.16 o 
   8   3   6      472.68      556.54     67.58 o 
 -12   4   6        6.42        0.00     18.81 o 
 -11   4   6       18.93        3.53     15.28 o 
 -10   4   6      593.23      566.41     41.51 o 
  -9   4   6      314.52      293.24     28.80 o 
  -8   4   6       49.25       38.07     10.73 o 
  -7   4   6      284.42      273.62     38.79 o 
  -6   4   6       24.92       22.25      7.28 o 
  -5   4   6     4595.06     5098.33     90.59 o 
  -4   4   6     4850.51     5538.35     97.31 o 
  -3   4   6       11.02       23.14      6.43 o 
  -2   4   6     2134.54     2074.54     85.80 o 
  -1   4   6      620.09      692.88     51.13 o 
   0   4   6       37.65       60.43     10.54 o 
   1   4   6      171.74      198.81     12.17 o 
   2   4   6     1512.29     1707.93     32.47 o 
   3   4   6      109.90      128.90     12.29 o 
   4   4   6       37.14       46.52     12.34 o 
   5   4   6       52.85       44.60      8.47 o 
   6   4   6      467.58      435.51     37.61 o 
   7   4   6      172.89      181.60     40.55 o 
   8   4   6        5.27       38.79     27.03 o 
 -12   5   6      274.83      267.40     54.65 o 
 -11   5   6      367.43      401.98     62.29 o 
 -10   5   6     1185.51     1061.30     60.11 o 
  -9   5   6     3222.17     3037.88    100.48 o 
  -8   5   6     3333.50     3261.09    100.80 o 
  -7   5   6     3592.61     3436.58    100.49 o 
  -6   5   6     4833.21     4586.90    153.97 o 
  -5   5   6     2103.53     2001.84     48.38 o 
  -4   5   6     4929.37     4805.52     91.21 o 
  -3   5   6     4508.47     4115.30     87.03 o 
  -2   5   6     7538.77     7142.72    125.84 o 
  -1   5   6     4858.18     4663.76     91.13 o 
   0   5   6     3461.16     3160.23     92.56 o 
   1   5   6     7047.90     7003.91     94.03 o 
   2   5   6     3203.54     3139.61     44.64 o 
   3   5   6     2460.22     2464.49     45.54 o 
   4   5   6      661.23      682.58     31.73 o 
   5   5   6      797.22      922.08     82.86 o 
   6   5   6      374.72      347.32     52.89 o 
   7   5   6      493.75      547.72     68.76 o 
 -12   6   6        0.33       15.28     14.69 o 
 -11   6   6       20.94       24.73     14.33 o 
 -10   6   6      299.91      287.89     33.86 o 
  -9   6   6      237.81      214.37     28.10 o 
  -8   6   6        5.97       18.44     10.71 o 
  -7   6   6       64.44       53.44     11.86 o 
  -6   6   6     1297.36     1332.04     50.83 o 
  -5   6   6        6.43        2.94      7.05 o 
  -4   6   6       58.72       55.51      9.44 o 
  -3   6   6      780.79      717.57     52.89 o 
  -2   6   6      714.44      801.54     34.83 o 
  -1   6   6       70.85       89.61      9.82 o 
   0   6   6      180.75      211.43     11.11 o 
   1   6   6      863.51      828.88     32.36 o 
   2   6   6       83.96       89.22     10.95 o 
   3   6   6       14.67        0.00      9.97 o 
   4   6   6      437.12      330.28     48.78 o 
   5   6   6       82.73       95.21     28.21 o 
   6   6   6        5.52        0.00     17.63 o 
   7   6   6       44.66       39.96     27.03 o 
 -11   7   6       17.26       21.16     17.63 o 
 -10   7   6        1.65        0.00     13.52 o 
  -9   7   6       33.26       54.65     16.62 o 
  -8   7   6       19.85       24.42      9.90 o 
  -7   7   6       99.29       90.77     12.54 o 
  -6   7   6        0.43        0.00      7.93 o 
  -5   7   6        0.90        2.47      6.07 o 
  -4   7   6        2.13       14.69     11.17 o 
  -3   7   6        4.75       11.17     14.69 o 
  -2   7   6       89.15       96.62     18.21 o 
  -1   7   6        4.30        5.08      5.21 o 
   0   7   6        0.93        4.79      2.82 o 
   1   7   6      226.58      214.55     25.97 o 
   2   7   6      101.91       92.42     17.63 o 
   3   7   6       41.59       28.21     14.10 o 
   4   7   6       47.07       48.78     22.33 o 
   5   7   6       29.62       24.68     15.87 o 
   6   7   6       27.76        0.00     13.52 o 
   7   7   6        8.93        0.00     19.98 o 
 -11   8   6      232.20      250.94     45.84 o 
 -10   8   6        0.25        4.58     12.93 o 
  -9   8   6      114.45      161.71     25.02 o 
  -8   8   6       72.72       81.05     17.02 o 
  -7   8   6       53.31       55.22      9.72 o 
  -6   8   6     1180.62     1182.39     49.62 o 
  -5   8   6      757.26      805.25     83.45 o 
  -4   8   6     2838.86     2644.81     83.08 o 
  -3   8   6     1165.88     1104.81     53.13 o 
  -2   8   6       37.73       47.52     14.11 o 
  -1   8   6      153.72      147.41     13.41 o 
   0   8   6      476.58      461.68     22.36 o 
   1   8   6      112.38      107.86     20.91 o 
   2   8   6      183.36      182.19     25.75 o 
   3   8   6      160.63      179.83     38.79 o 
   4   8   6      188.43      252.12     45.84 o 
   5   8   6      195.86      149.27     38.20 o 
   6   8   6      220.18      241.54     47.60 o 
 -10   9   6      361.90      394.69     41.31 o 
  -9   9   6     1657.40     1616.23     80.41 o 
  -8   9   6     1387.70     1445.75     56.87 o 
  -7   9   6     1261.32     1256.86     51.39 o 
  -6   9   6      484.76      496.40     29.40 o 
  -5   9   6      330.55      332.11     24.89 o 
  -4   9   6     4141.33     4068.28    126.12 o 
  -3   9   6      665.83      609.01     41.08 o 
  -2   9   6     2449.37     2387.27     84.63 o 
  -1   9   6      748.29      757.85     48.78 o 
   0   9   6     1928.33     1875.69     81.10 o 
   1   9   6     3568.67     3534.70    114.17 o 
   2   9   6      763.49      756.67     86.68 o 
   3   9   6     1634.45     1642.00    112.84 o 
   4   9   6      599.13      632.35     75.22 o 
   5   9   6     1133.35     1151.87    101.67 o 
  -9  10   6        7.25        0.00     12.13 o 
  -8  10   6      198.01      212.47     23.35 o 
  -7  10   6       43.50       38.99      9.77 o 
  -6  10   6      551.04      523.63     72.29 o 
  -5  10   6        3.70        0.00      7.18 o 
  -4  10   6     1321.78     1306.33     50.72 o 
  -3  10   6     2373.34     2351.03     70.20 o 
  -2  10   6       77.28       74.98     19.39 o 
  -1  10   6       23.83       20.01      9.32 o 
   0  10   6       15.82       32.49     13.27 o 
   1  10   6      249.70      163.89     34.67 o 
   2  10   6       91.25       59.36     27.03 o 
   3  10   6      197.02      169.84     41.73 o 
   4  10   6       17.49       27.03     19.98 o 
   5  10   6       25.95        9.40     22.33 o 
  -8  11   6      117.67      122.24     37.61 o 
  -7  11   6      127.71      130.55     23.17 o 
  -6  11   6       45.82       11.71     12.67 o 
  -5  11   6        5.38       21.47     10.17 o 
  -4  11   6      145.15      127.58     16.77 o 
  -3  11   6      275.48      283.74     32.53 o 
  -2  11   6      319.24      325.83     27.44 o 
  -1  11   6      547.10      528.43     43.09 o 
   0  11   6      417.17      392.56     39.08 o 
   1  11   6      343.01      264.46     44.66 o 
   2  11   6      188.61      141.63     37.02 o 
   3  11   6       88.79       39.96     24.10 o 
   4  11   6       41.14       39.96     22.33 o 
  -7  12   6       26.36       18.39     28.50 o 
  -6  12   6       24.53        8.25     12.80 o 
  -5  12   6       45.94       30.72     20.57 o 
  -4  12   6      124.03      126.83     30.56 o 
  -3  12   6        0.39       16.56     10.14 o 
  -2  12   6       70.36      131.31     24.02 o 
  -1  12   6       17.94       13.36     18.60 o 
   0  12   6        8.58        0.00     16.46 o 
   1  12   6       81.49       84.63     29.97 o 
   2  12   6        3.60        8.23     22.33 o 
  -5  13   6      432.29      451.04     45.27 o 
  -4  13   6      197.74      245.66     33.71 o 
  -3  13   6      221.69      230.45     31.99 o 
  -2  13   6      317.51      391.40     57.59 o 
  -1  13   6      637.83      721.18     51.51 o 
   0  13   6      166.69      188.18     27.94 o 
 -13   1   7       32.73       35.19     54.07 o 
 -12   1   7       27.94       29.74     15.65 o 
 -11   1   7      422.15      388.06     41.76 o 
 -10   1   7      124.50      112.12     14.19 o 
  -9   1   7      233.51      227.07     18.70 o 
  -8   1   7     2724.14     2665.54     48.45 o 
  -7   1   7      793.53      839.47     46.32 o 
  -6   1   7      287.46      287.33     25.12 o 
  -5   1   7     1393.19     1408.00     56.71 o 
  -4   1   7      961.92      978.01     30.17 o 
  -3   1   7      395.61      479.19     16.09 o 
  -2   1   7       87.49       88.18      6.17 o 
  -1   1   7     1190.69     1275.20     46.30 o 
   0   1   7        1.87        1.47      5.17 o 
   1   1   7      133.49      121.69     10.80 o 
   2   1   7      697.57      763.08     26.40 o 
   3   1   7       64.15       76.18      7.13 o 
   4   1   7      253.39      278.67     30.03 o 
   5   1   7        9.66        3.37      7.22 o 
   6   1   7        5.96        2.80      6.10 o 
   7   1   7       38.91       28.05     12.63 o 
   8   1   7       10.83       17.04     14.69 o 
 -13   2   7      371.13      414.19     49.32 o 
 -12   2   7      650.86      801.57     64.15 o 
 -11   2   7       24.79       22.14     13.81 o 
 -10   2   7     2711.99     2539.10     93.85 o 
  -9   2   7     1121.22     1122.25     51.10 o 
  -8   2   7     5391.01     5359.16    139.87 o 
  -7   2   7     3042.49     2924.33    127.53 o 
  -6   2   7     3504.24     3289.87    126.35 o 
  -5   2   7    15748.36    16066.20    343.80 o 
  -4   2   7    10338.85    10748.76    171.20 o 
  -3   2   7    19147.16    19262.05    266.21 o 
  -2   2   7     2410.47     2369.16    142.81 o 
  -1   2   7     7138.31     6962.26    142.51 o 
   0   2   7      586.48      701.32     34.80 o 
   1   2   7      313.49      273.63     22.09 o 
   2   2   7     1854.55     1825.06     37.25 o 
   3   2   7     4392.97     4545.03     56.90 o 
   4   2   7     2258.66     2293.38     83.03 o 
   5   2   7      901.63     1029.22     40.43 o 
   6   2   7     1519.36     1496.13     66.57 o 
   7   2   7      625.42      617.04     47.78 o 
 -13   3   7        2.37       11.88     41.14 o 
 -12   3   7        6.98       13.84     14.38 o 
 -11   3   7      118.88       97.68     28.09 o 
 -10   3   7        0.36        1.00     14.99 o 
  -9   3   7      143.97      125.77     18.36 o 
  -8   3   7       56.53       28.07     27.03 o 
  -7   3   7        4.73        0.05      6.77 o 
  -6   3   7       70.23       59.94     18.81 o 
  -5   3   7      475.79      514.23     45.84 o 
  -4   3   7     3325.92     3602.52    118.71 o 
  -3   3   7      985.29     1099.42     42.17 o 
  -2   3   7      399.87      562.42     44.66 o 
  -1   3   7      274.43      323.80     22.86 o 
   0   3   7      182.91      237.47     11.85 o 
   1   3   7     9035.56     9438.36    163.27 o 
   2   3   7      834.62      866.14     32.88 o 
   3   3   7      810.50      776.35     32.32 o 
   4   3   7      787.51      759.11     31.82 o 
   5   3   7       75.64       58.07     12.05 o 
   6   3   7        2.18       31.74     24.68 o 
   7   3   7      203.26      176.89     42.31 o 
 -12   4   7       17.33       18.81     15.87 o 
 -11   4   7       32.54       69.79     16.86 o 
 -10   4   7       25.05        4.74     10.87 o 
  -9   4   7     2939.43     2896.53    177.78 o 
  -8   4   7      686.46      635.14     41.16 o 
  -7   4   7     2996.93     2678.50     83.67 o 
  -6   4   7      697.60      650.38     24.43 o 
  -5   4   7     1092.45     1342.28     68.76 o 
  -4   4   7     2715.53     2727.46    101.67 o 
  -3   4   7       15.81       13.52     10.58 o 
  -2   4   7     3037.42     2777.41    108.13 o 
  -1   4   7      719.94      696.58     34.03 o 
   0   4   7     1355.16     1360.60     52.01 o 
   1   4   7       11.67       31.98      5.43 o 
   2   4   7       16.89       12.67      5.39 o 
   3   4   7      613.25      572.18     27.54 o 
   4   4   7      204.76      182.08     25.27 o 
   5   4   7      253.80      253.88     44.66 o 
   6   4   7        0.73       20.57     21.16 o 
   7   4   7      342.44      337.33     56.42 o 
 -12   5   7        9.50       11.75     17.04 o 
 -11   5   7       56.38       84.72     22.34 o 
 -10   5   7      153.00      172.68     33.50 o 
  -9   5   7      167.00      161.24     22.75 o 
  -8   5   7      238.89      234.61     26.14 o 
  -7   5   7      187.89      144.70     39.67 o 
  -6   5   7      533.35      513.59     21.70 o 
  -5   5   7       15.87       17.69      5.64 o 
  -4   5   7     1728.44     1624.47     79.93 o 
  -3   5   7     1066.57     1079.58     64.06 o 
  -2   5   7      944.48      916.79     62.88 o 
  -1   5   7      358.08      279.24     64.94 o 
   0   5   7       37.72       35.88      6.36 o 
   1   5   7      856.20      868.80     25.70 o 
   2   5   7      196.85      227.07     13.38 o 
   3   5   7     1996.21     1881.33     49.18 o 
   4   5   7       15.70        0.00     22.33 o 
   5   5   7       61.90       53.48     26.45 o 
   6   5   7      100.27       62.88     22.92 o 
   7   5   7      119.51      176.31     43.49 o 
 -12   6   7      518.08      490.13     74.64 o 
 -11   6   7      973.27      962.73     62.69 o 
 -10   6   7      568.56      529.57     44.15 o 
  -9   6   7     1040.13     1098.57     61.41 o 
  -8   6   7      941.93      922.08     71.11 o 
  -7   6   7     2771.77     2689.67     79.64 o 
  -6   6   7     3620.32     3407.41    119.30 o 
  -5   6   7     2092.35     1881.66     89.03 o 
  -4   6   7     4401.22     4081.49    134.58 o 
  -3   6   7     2892.51     3015.42    121.06 o 
  -2   6   7     3400.15     3183.17     78.17 o 
  -1   6   7     2138.08     1931.59     56.86 o 
   0   6   7     1976.96     2017.20     67.10 o 
   1   6   7     1806.44     1804.07     44.36 o 
   2   6   7      385.93      379.61     21.62 o 
   3   6   7       86.66       99.73     21.74 o 
   4   6   7       76.86       82.28     28.80 o 
   5   6   7      233.18      209.80     41.14 o 
   6   6   7      357.92      351.44     58.18 o 
 -11   7   7       25.86       29.97     15.28 o 
 -10   7   7        6.39        2.35     17.04 o 
  -9   7   7        0.17        6.27     10.28 o 
  -8   7   7      222.87      209.43     21.58 o 
  -7   7   7      134.73      171.60     36.14 o 
  -6   7   7      241.66      219.27     22.17 o 
  -5   7   7       45.59       37.02     13.52 o 
  -4   7   7      473.71      478.38     45.84 o 
  -3   7   7     2075.18     2098.04    102.26 o 
  -2   7   7      428.89      347.26     30.74 o 
  -1   7   7      747.66      738.70     54.44 o 
   0   7   7       31.25       29.00      6.62 o 
   1   7   7        8.28       19.95     11.71 o 
   2   7   7      253.48      304.79     31.79 o 
   3   7   7      232.95      194.56     26.44 o 
   4   7   7       17.04       11.17     20.57 o 
   5   7   7       19.57        4.70     19.39 o 
   6   7   7       15.48        8.82     21.16 o 
 -11   8   7      447.27      484.84     61.12 o 
 -10   8   7      286.49      285.62     45.25 o 
  -9   8   7      596.79      682.89     69.35 o 
  -8   8   7       29.40       42.90     17.04 o 
  -7   8   7       55.14       67.22     13.79 o 
  -6   8   7      521.28      479.35     32.57 o 
  -5   8   7     2360.99     2430.68    108.72 o 
  -4   8   7     3292.59     3240.51    130.47 o 
  -3   8   7     2046.20     1987.61     75.58 o 
  -2   8   7     5642.58     5517.67    136.63 o 
  -1   8   7     1091.72     1040.77     55.68 o 
   0   8   7     1714.40     1733.79     54.33 o 
   1   8   7      757.72      823.30     52.36 o 
   2   8   7      621.36      649.11     47.78 o 
   3   8   7      637.59      691.12     73.46 o 
   4   8   7      219.62      259.76     47.60 o 
   5   8   7      514.07      518.93     71.70 o 
 -10   9   7       28.20        0.00     25.27 o 
  -9   9   7      180.18      133.84     23.51 o 
  -8   9   7      157.07      114.78     20.47 o 
  -7   9   7       41.19       18.09     10.73 o 
  -6   9   7     1719.72     1740.30     58.61 o 
  -5   9   7      339.16      327.43     24.83 o 
  -4   9   7        0.79       13.54      9.95 o 
  -3   9   7       16.73       14.07     10.30 o 
  -2   9   7      200.02      196.76     38.49 o 
  -1   9   7        0.28        0.00     12.70 o 
   0   9   7      135.62      103.44     19.71 o 
   1   9   7       21.28       38.79     15.38 o 
   2   9   7      292.24      253.74     56.12 o 
   3   9   7      175.34      209.22     44.08 o 
   4   9   7       36.81       34.09     24.10 o 
   5   9   7        0.86        2.94     22.33 o 
  -9  10   7      336.55      346.74     55.24 o 
  -8  10   7        5.57        2.96     20.86 o 
  -7  10   7      673.81      698.07     70.82 o 
  -6  10   7      477.06      469.79     31.05 o 
  -5  10   7       35.44       28.73     12.04 o 
  -4  10   7      222.15      224.17     21.80 o 
  -3  10   7      363.91      346.12     33.12 o 
  -2  10   7     1123.31     1115.32     61.12 o 
  -1  10   7       33.58       58.20     16.98 o 
   0  10   7      839.21      841.09     80.51 o 
   1  10   7      395.93      419.54     65.53 o 
   2  10   7      235.60      208.63     41.73 o 
   3  10   7       41.22       77.57     30.56 o 
   4  10   7       72.35       55.24     25.27 o 
  -8  11   7      207.55      228.30     35.56 o 
  -7  11   7       28.91       29.38     12.88 o 
  -6  11   7       89.26      112.46     22.01 o 
  -5  11   7      270.82      233.56     23.74 o 
  -4  11   7        0.54        3.72     10.05 o 
  -3  11   7      266.95      221.64     23.50 o 
  -2  11   7       52.37       36.84     20.28 o 
  -1  11   7       26.51       30.70     11.63 o 
   0  11   7       13.57       17.88     14.35 o 
   1  11   7       44.02       79.34     28.80 o 
   2  11   7        6.62        7.05     19.98 o 
   3  11   7       23.84       44.66     28.21 o 
  -7  12   7      697.00      780.11     57.76 o 
  -6  12   7      413.46      482.31     54.65 o 
  -5  12   7      343.97      389.01     42.61 o 
  -4  12   7      684.16      757.98     56.71 o 
  -3  12   7     1533.58     1562.23     62.64 o 
  -2  12   7     1115.33     1202.00     55.22 o 
  -1  12   7     1214.60     1269.08     82.86 o 
   0  12   7      999.05      947.94     85.80 o 
   1  12   7     1128.61     1088.98     95.21 o 
  -4  13   7       37.63       67.33     22.33 o 
  -3  13   7       44.14       67.13     20.67 o 
  -2  13   7      328.57      326.45     36.77 o 
  -1  13   7       90.24       83.05     19.16 o 
 -13   0   8      340.24      266.81     54.07 o 
 -12   0   8        0.62        0.59     19.98 o 
 -11   0   8      311.46      395.51     58.77 o 
 -10   0   8     1139.42     1029.97     44.26 o 
  -9   0   8      143.90      148.98     15.87 o 
  -8   0   8      544.94      482.60     28.11 o 
  -7   0   8      213.16      245.07     35.26 o 
  -6   0   8      819.62      724.62     54.07 o 
  -5   0   8      321.68      287.38     29.97 o 
  -4   0   8     5957.10     6252.99    155.15 o 
  -3   0   8       17.60       47.41      8.58 o 
  -2   0   8      890.73      851.06     29.97 o 
  -1   0   8      166.25      151.62     24.68 o 
   0   0   8     1359.99     1467.46     76.40 o 
   1   0   8       60.09       67.58     18.22 o 
   2   0   8      251.00      249.24     19.02 o 
   3   0   8     1490.44     1617.53     44.93 o 
   4   0   8      162.82      140.03     17.63 o 
   5   0   8      340.73      397.27     46.72 o 
   6   0   8       10.71        4.70     13.52 o 
   7   0   8      155.22      133.41     29.38 o 
 -13   1   8      511.76      467.41     61.12 o 
 -12   1   8      465.55      476.53     49.21 o 
 -11   1   8      288.44      294.17     36.46 o 
 -10   1   8     1358.06     1316.84     49.63 o 
  -9   1   8     1368.29     1320.69     33.70 o 
  -8   1   8     3411.73     3327.11     57.05 o 
  -7   1   8     2371.02     2323.70     78.53 o 
  -6   1   8    11358.46    10903.57    190.11 o 
  -5   1   8     3827.96     3823.70     88.31 o 
  -4   1   8     1721.23     1708.14     40.80 o 
  -3   1   8     6808.37     6692.52     91.62 o 
  -2   1   8     2977.56     2958.75     50.05 o 
  -1   1   8     1924.90     1874.22     42.18 o 
   0   1   8      230.85      194.18     28.80 o 
   1   1   8     2019.91     1838.64     38.73 o 
   2   1   8     1033.48     1041.19     31.72 o 
   3   1   8     3453.61     3898.35     54.53 o 
   4   1   8     1012.88     1092.72     48.33 o 
   5   1   8      869.33      965.90     42.53 o 
   6   1   8      552.82      571.84     64.35 o 
   7   1   8      296.94      273.57     34.38 o 
 -13   2   8        1.07       47.00     22.65 o 
 -12   2   8      178.89      171.95     30.94 o 
 -11   2   8      221.24      205.31     22.77 o 
 -10   2   8      660.75      592.15     33.38 o 
  -9   2   8     4140.34     4180.34     92.12 o 
  -8   2   8        4.51        2.96      6.23 o 
  -7   2   8      347.12      406.09     45.84 o 
  -6   2   8      130.04      128.70     25.27 o 
  -5   2   8      163.44      189.82     26.45 o 
  -4   2   8       16.48       15.53      5.60 o 
  -3   2   8     2805.64     2948.70     76.99 o 
  -2   2   8     1355.89     1495.48     41.93 o 
  -1   2   8        0.53        0.00      8.26 o 
   0   2   8      516.61      525.56     25.77 o 
   1   2   8     3843.79     4074.10    100.31 o 
   2   2   8     1825.04     1717.30     49.41 o 
   3   2   8      126.59      143.48      8.65 o 
   4   2   8       24.66       16.66      6.53 o 
   5   2   8       27.67       18.19      9.87 o 
   6   2   8       22.87       26.62     19.39 o 
   7   2   8       14.31        0.00     20.57 o 
 -13   3   8      240.15      223.42     37.74 o 
 -12   3   8        1.09       24.67     15.44 o 
 -11   3   8      124.49      117.49     17.63 o 
 -10   3   8      169.06      188.10     22.93 o 
  -9   3   8       15.45       20.99     16.46 o 
  -8   3   8     1817.01     1825.50     67.64 o 
  -7   3   8        1.67        0.00     15.28 o 
  -6   3   8     5481.74     5360.88    176.31 o 
  -5   3   8        3.30       29.38      9.95 o 
  -4   3   8     3452.52     3319.85    119.30 o 
  -3   3   8     2679.92     2703.95    107.55 o 
  -2   3   8     2347.90     2242.60     95.21 o 
  -1   3   8     2004.48     1790.47     35.28 o 
   0   3   8      208.09      211.49     32.62 o 
   1   3   8     1764.19     1801.78    125.47 o 
   2   3   8       46.12       33.63      8.54 o 
   3   3   8      274.36      306.76     21.01 o 
   4   3   8       33.30       46.80     10.61 o 
   5   3   8      264.09      292.14     55.83 o 
   6   3   8       57.55       74.05     25.86 o 
   7   3   8       77.09       95.21     31.74 o 
 -13   4   8        0.37       16.82     24.98 o 
 -12   4   8        0.28        3.91     10.87 o 
 -11   4   8      247.72      259.03     29.79 o 
 -10   4   8      435.80      338.75     31.76 o 
  -9   4   8      294.54      319.26     35.56 o 
  -8   4   8      857.97      853.81     67.29 o 
  -7   4   8      794.49      790.69     26.13 o 
  -6   4   8     1349.00     1362.58     55.31 o 
  -5   4   8       87.15       70.52     17.04 o 
  -4   4   8      231.37      246.24     31.15 o 
  -3   4   8      496.37      497.77     44.08 o 
  -2   4   8       13.17       23.51     15.87 o 
  -1   4   8        0.41        0.00      6.19 o 
   0   4   8        6.37        6.58      3.85 o 
   1   4   8       21.73       16.82      6.32 o 
   2   4   8     1348.67     1345.87     43.72 o 
   3   4   8      722.99      740.06     34.73 o 
   4   4   8      183.70      172.85     19.99 o 
   5   4   8       12.61       34.67     21.74 o 
   6   4   8        2.21       16.46     14.69 o 
 -12   5   8      639.31      698.29     56.12 o 
 -11   5   8     1767.29     1722.12     94.62 o 
 -10   5   8      963.73      940.32     56.34 o 
  -9   5   8     2035.14     1882.49     78.01 o 
  -8   5   8     2359.57     2288.52     83.76 o 
  -7   5   8     4609.37     4190.89     78.63 o 
  -6   5   8      819.31      762.55     30.76 o 
  -5   5   8     2868.70     2548.67     66.76 o 
  -4   5   8      860.91      699.94     53.48 o 
  -3   5   8     2385.97     2190.90     99.91 o 
  -2   5   8     2774.35     2664.57    119.89 o 
  -1   5   8     1141.80     1075.01     49.66 o 
   0   5   8     3130.05     3108.70     69.03 o 
   1   5   8      194.30      194.46     14.25 o 
   2   5   8     6394.40     6361.04    106.97 o 
   3   5   8     2246.90     2303.26    175.42 o 
   4   5   8      617.63      750.48     76.40 o 
   5   5   8      519.69      605.91     69.93 o 
   6   5   8      433.93      416.67     64.06 o 
 -12   6   8      244.06      251.28     32.93 o 
 -11   6   8       17.06        0.00     21.74 o 
 -10   6   8       33.07       27.71     12.63 o 
  -9   6   8      254.35      242.18     28.77 o 
  -8   6   8        2.64        0.00      7.82 o 
  -7   6   8       34.20       15.51     19.39 o 
  -6   6   8      388.83      390.65     22.39 o 
  -5   6   8      276.30      235.66     30.56 o 
  -4   6   8      120.10      110.49     22.33 o 
  -3   6   8     4374.88     4287.18    155.74 o 
  -2   6   8      125.61      126.35     24.68 o 
  -1   6   8      953.16      938.62     44.01 o 
   0   6   8      274.50      239.53     15.24 o 
   1   6   8      364.41      353.41     20.01 o 
   2   6   8       92.23       94.71     19.89 o 
   3   6   8      692.81      638.87     54.95 o 
   4   6   8      283.37      270.34     49.95 o 
   5   6   8       66.79       42.31     22.33 o 
   6   6   8       72.93       62.29     25.86 o 
 -11   7   8       32.04        9.99     16.46 o 
 -10   7   8        0.06       21.16     15.28 o 
  -9   7   8      120.74      100.59     16.98 o 
  -8   7   8       11.72       21.96      9.40 o 
  -7   7   8      332.36      315.48     27.66 o 
  -6   7   8      117.09      121.06     22.33 o 
  -5   7   8       41.24       62.29     17.63 o 
  -4   7   8      112.62      121.06     24.68 o 
  -3   7   8     1219.19     1168.32     78.75 o 
  -2   7   8      330.35      248.00     41.14 o 
  -1   7   8      212.21      177.37     12.32 o 
   0   7   8      353.41      313.91     21.46 o 
   1   7   8        4.30       13.14     11.29 o 
   2   7   8      165.77      191.68     51.72 o 
   3   7   8      138.13       89.50     20.77 o 
   4   7   8       76.32       68.17     29.38 o 
   5   7   8       71.14       95.21     31.74 o 
 -11   8   8        8.17       32.91     22.92 o 
 -10   8   8      499.72      419.61     56.42 o 
  -9   8   8      293.60      297.37     46.43 o 
  -8   8   8      427.17      420.10     32.74 o 
  -7   8   8        8.66        9.30      9.03 o 
  -6   8   8      660.39      756.94     56.42 o 
  -5   8   8      282.57      275.63     37.61 o 
  -4   8   8      274.97      252.71     38.79 o 
  -3   8   8      334.94      327.51     41.43 o 
  -2   8   8      872.83      892.03     66.70 o 
  -1   8   8      279.87      256.71     19.74 o 
   0   8   8      267.72      267.04     31.36 o 
   1   8   8       54.92       51.72     17.66 o 
   2   8   8        4.39        7.64     12.47 o 
   3   8   8      188.62      135.17     37.02 o 
   4   8   8      144.72      189.24     42.31 o 
   5   8   8        6.88        0.00     22.92 o 
 -10   9   8      265.24      333.22     54.65 o 
  -9   9   8      663.89      721.68     74.64 o 
  -8   9   8      632.00      656.45     69.93 o 
  -7   9   8     1288.23     1328.76     98.73 o 
  -6   9   8      189.17      207.71     25.67 o 
  -5   9   8     2582.93     2580.72    161.61 o 
  -4   9   8     2032.51     1975.60     80.23 o 
  -3   9   8     3663.17     3594.06    128.70 o 
  -2   9   8     1070.60     1019.36     58.30 o 
  -1   9   8     1474.71     1447.26     70.63 o 
   0   9   8     2457.96     2529.05     97.65 o 
   1   9   8      318.16      300.12     34.08 o 
   2   9   8     1261.78     1361.61     74.35 o 
   3   9   8      688.71      856.85     89.33 o 
   4   9   8      711.83      718.15     83.45 o 
  -9  10   8       11.36        3.12     13.22 o 
  -8  10   8      101.74      106.30     24.68 o 
  -7  10   8      486.36      458.38     42.51 o 
  -6  10   8      664.53      589.17     36.32 o 
  -5  10   8       25.76       39.31     10.06 o 
  -4  10   8        2.70        0.00      8.99 o 
  -3  10   8      136.19      120.72     21.33 o 
  -2  10   8       56.83       38.72     38.49 o 
  -1  10   8        8.58        0.00     11.86 o 
   0  10   8       30.02       15.78     12.46 o 
   1  10   8        3.91       13.30     13.54 o 
   2  10   8        6.84        0.00     18.81 o 
   3  10   8       46.32       53.48     30.56 o 
  -8  11   8      403.91      435.40     42.75 o 
  -7  11   8        4.04       10.30     13.05 o 
  -6  11   8      112.13      125.67     23.68 o 
  -5  11   8      308.30      291.08     26.88 o 
  -4  11   8      271.49      222.09     30.86 o 
  -3  11   8      186.38      198.32     28.45 o 
  -2  11   8      228.10      192.23     27.28 o 
  -1  11   8      312.81      337.43     37.80 o 
   0  11   8       45.55       34.82     16.19 o 
   1  11   8     1025.69      989.81     66.62 o 
   2  11   8      429.11      414.32     64.65 o 
  -7  12   8      170.28      139.61     26.35 o 
  -6  12   8        6.04        6.12     23.51 o 
  -5  12   8      290.23      354.52     57.89 o 
  -4  12   8      112.50      130.17     19.32 o 
  -3  12   8       12.70        0.00      8.84 o 
  -2  12   8      122.50      172.94     29.43 o 
  -1  12   8       97.54      129.39     24.65 o 
   0  12   8       64.88       98.55     23.45 o 
 -13   1   9       40.67       32.03     15.48 o 
 -12   1   9       46.97       39.82     19.39 o 
 -11   1   9      627.93      655.22     52.78 o 
 -10   1   9       49.78       50.25     17.94 o 
  -9   1   9     3010.16     2840.22     54.11 o 
  -8   1   9       78.42       85.73     16.22 o 
  -7   1   9      432.42      404.83     30.91 o 
  -6   1   9      242.60      249.00     22.58 o 
  -5   1   9     1247.16     1319.89     67.58 o 
  -4   1   9       22.57       19.63      4.22 o 
  -3   1   9      392.30      455.37     16.88 o 
  -2   1   9     1549.87     1614.86     48.37 o 
  -1   1   9      166.01      137.78     10.89 o 
   0   1   9      110.28       87.58     14.96 o 
   1   1   9       10.07       10.19      8.61 o 
   2   1   9        3.28        0.00      3.60 o 
   3   1   9      163.61      161.88     10.22 o 
   4   1   9      287.40      329.59     23.93 o 
   5   1   9      489.95      476.57     38.90 o 
   6   1   9       34.67       23.19     12.38 o 
 -13   2   9      940.09     1014.90     74.16 o 
 -12   2   9      314.12      330.24     41.56 o 
 -11   2   9     1587.86     1515.95     64.20 o 
 -10   2   9       46.28       38.14      9.93 o 
  -9   2   9      993.70      997.33     27.71 o 
  -8   2   9     3646.17     3672.98    109.65 o 
  -7   2   9     1539.93     1452.76     87.57 o 
  -6   2   9    10373.59     9842.00    253.29 o 
  -5   2   9     3130.27     3130.61    116.36 o 
  -4   2   9    17834.78    18309.57    212.93 o 
  -3   2   9     5454.07     5637.66    110.70 o 
  -2   2   9     2937.92     2741.23     78.88 o 
  -1   2   9     2377.46     2263.62     87.27 o 
   0   2   9     1339.97     1322.13    121.06 o 
   1   2   9     1130.35      972.03     50.81 o 
   2   2   9      886.74      938.69     37.33 o 
   3   2   9      949.67     1051.45     41.11 o 
   4   2   9      147.74      164.00     16.90 o 
   5   2   9      617.53      628.01     44.48 o 
   6   2   9      240.04      295.61     50.54 o 
 -13   3   9        2.77        1.78     13.28 o 
 -12   3   9       47.83       69.64     23.23 o 
 -11   3   9       15.62       28.02      9.88 o 
 -10   3   9      411.34      448.58     35.29 o 
  -9   3   9      948.57      939.47     49.84 o 
  -8   3   9     1030.83      992.02     78.75 o 
  -7   3   9     1754.72     1857.68    102.26 o 
  -6   3   9     1276.21     1318.18     80.51 o 
  -5   3   9     2460.14     2150.35     98.14 o 
  -4   3   9     1729.26     1691.36     85.80 o 
  -3   3   9      716.57      578.28     50.54 o 
  -2   3   9     1698.52     1641.67     46.01 o 
  -1   3   9      208.50      241.01     34.38 o 
   0   3   9      273.11      254.98     20.07 o 
   1   3   9      302.60      283.55     27.60 o 
   2   3   9        5.52       10.52      6.89 o 
   3   3   9      124.51      111.90     14.13 o 
   4   3   9       79.69      102.30     16.06 o 
   5   3   9       21.61        5.29     19.39 o 
   6   3   9        9.58        2.35     18.22 o 
 -13   4   9        3.72        3.23     22.63 o 
 -12   4   9      571.37      577.16     39.00 o 
 -11   4   9       78.52       57.75     13.68 o 
 -10   4   9       20.61       56.25     14.96 o 
  -9   4   9      405.07      353.90     31.62 o 
  -8   4   9       76.34       66.37      7.05 o 
  -7   4   9      168.99      210.39     35.26 o 
  -6   4   9        9.38       14.10     11.75 o 
  -5   4   9     1176.80     1021.40     67.00 o 
  -4   4   9       19.67       14.69     11.17 o 
  -3   4   9      803.50      766.34     59.36 o 
  -2   4   9       48.42       45.77     14.69 o 
  -1   4   9     1424.17     1369.95     34.15 o 
   0   4   9      820.54      731.72     64.65 o 
   1   4   9      413.13      371.81     24.16 o 
   2   4   9       91.12       94.86     15.99 o 
   3   4   9        2.01        8.56      5.78 o 
   4   4   9      459.80      465.39     40.55 o 
   5   4   9       42.31        0.00     13.52 o 
   6   4   9      107.08       90.50     29.38 o 
 -12   5   9       15.30       23.75     13.96 o 
 -11   5   9       15.28       33.13     12.99 o 
 -10   5   9      414.28      275.94     30.44 o 
  -9   5   9      520.67      545.77     66.41 o 
  -8   5   9      114.95       65.23     20.57 o 
  -7   5   9     1158.52     1160.81     38.00 o 
  -6   5   9      730.29      714.46     40.55 o 
  -5   5   9        2.11        0.00      8.82 o 
  -4   5   9     3898.37     3976.88    145.16 o 
  -3   5   9     1650.05     1643.17     89.92 o 
  -2   5   9      611.76      618.89     36.42 o 
  -1   5   9      271.37      243.55     45.25 o 
   0   5   9       95.90       85.12      9.12 o 
   1   5   9      589.17      550.42     28.53 o 
   2   5   9     3445.70     3088.25     82.36 o 
   3   5   9       55.28       22.39     12.01 o 
   4   5   9      135.78      134.58     35.85 o 
   5   5   9        6.66        0.00     17.63 o 
 -12   6   9      199.65      203.81     37.91 o 
 -11   6   9      200.16      186.55     28.38 o 
 -10   6   9      214.51      250.12     31.06 o 
  -9   6   9      737.09      730.50     66.41 o 
  -8   6   9     1176.73     1061.41     52.29 o 
  -7   6   9     1218.98     1211.81     74.64 o 
  -6   6   9      707.41      686.91     33.12 o 
  -5   6   9     1106.58     1034.33     69.35 o 
  -4   6   9     2082.22     2012.83     99.91 o 
  -3   6   9     5652.85     5262.15    183.95 o 
  -2   6   9     2590.86     2558.64     79.19 o 
  -1   6   9     2296.66     2119.66    187.18 o 
   0   6   9     1014.02     1032.95     54.63 o 
   1   6   9      303.71      312.60     21.32 o 
   2   6   9      944.83      961.16     57.23 o 
   3   6   9      481.95      478.05     41.69 o 
   4   6   9      208.35      277.98     48.78 o 
   5   6   9      195.74      211.57     46.43 o 
 -12   7   9      262.19      310.30     48.78 o 
 -11   7   9      143.96      152.80     35.85 o 
 -10   7   9      574.90      571.11     40.32 o 
  -9   7   9        4.59        7.90     11.17 o 
  -8   7   9     1470.16     1415.46     62.17 o 
  -7   7   9      203.06      195.70     30.56 o 
  -6   7   9      301.69      305.60     37.61 o 
  -5   7   9        5.50       17.04     12.93 o 
  -4   7   9      122.30       91.09     21.74 o 
  -3   7   9       80.30       92.27     25.86 o 
  -2   7   9       16.34        4.70     16.46 o 
  -1   7   9     1989.59     1853.59     56.22 o 
   0   7   9      335.22      330.42     23.25 o 
   1   7   9      921.10      894.69     56.08 o 
   2   7   9       95.76       91.37     27.62 o 
   3   7   9      862.68      778.29     54.68 o 
   4   7   9      639.85      618.83     76.40 o 
   5   7   9       50.74       54.07     23.51 o 
 -11   8   9      250.93      220.38     42.90 o 
 -10   8   9      394.57      352.02     52.30 o 
  -9   8   9      430.47      491.89     61.12 o 
  -8   8   9      776.16      817.96     47.71 o 
  -7   8   9     1775.89     1715.76     69.28 o 
  -6   8   9     1071.36     1006.71     69.35 o 
  -5   8   9     1625.79     1470.98     92.27 o 
  -4   8   9      886.20      978.50     75.22 o 
  -3   8   9     4632.42     4414.12    173.96 o 
  -2   8   9      596.01      535.50     43.01 o 
  -1   8   9      256.57      290.22     21.50 o 
   0   8   9       83.56      107.97     27.62 o 
   1   8   9      146.18      143.70     25.34 o 
   2   8   9      885.38      831.87     57.08 o 
   3   8   9       27.96       30.76     15.21 o 
   4   8   9      239.30      336.74     59.36 o 
 -10   9   9      134.91      116.95     32.32 o 
  -9   9   9        0.86        0.00     17.63 o 
  -8   9   9      125.87       75.81     24.68 o 
  -7   9   9      574.96      483.67     58.77 o 
  -6   9   9        0.19        0.00     15.28 o 
  -5   9   9       38.25       55.24     22.33 o 
  -4   9   9        0.36       18.53     10.71 o 
  -3   9   9      259.07      236.48     30.56 o 
  -2   9   9      236.37      311.15     32.99 o 
  -1   9   9       52.79       50.23     16.41 o 
   0   9   9      284.04      239.55     41.73 o 
   1   9   9      241.07      245.25     32.38 o 
   2   9   9      181.51      224.62     32.52 o 
   3   9   9      156.66      136.93     37.02 o 
  -9  10   9      144.73      166.57     26.82 o 
  -8  10   9      171.89      209.50     29.92 o 
  -7  10   9      475.17      492.04     34.22 o 
  -6  10   9      602.90      556.86     36.29 o 
  -5  10   9      925.65      992.35     87.57 o 
  -4  10   9       78.63       81.77     24.10 o 
  -3  10   9      382.42      386.21     37.11 o 
  -2  10   9      192.85      180.45     27.03 o 
  -1  10   9      156.93      193.79     40.84 o 
   0  10   9       28.29       52.69     18.22 o 
   1  10   9       48.53       37.06     16.24 o 
   2  10   9      482.54      572.32     74.34 o 
  -8  11   9      516.22      480.75     45.27 o 
  -7  11   9      266.55      263.11     33.82 o 
  -6  11   9      100.22       86.90     16.73 o 
  -5  11   9      351.89      338.93     32.73 o 
  -4  11   9       18.08       37.64     14.75 o 
  -3  11   9       78.62       70.05     19.32 o 
  -2  11   9       10.48        0.00     12.05 o 
  -1  11   9      335.00      386.49     40.89 o 
   0  11   9      178.47      136.95     28.50 o 
   1  11   9      279.97      304.78     38.96 o 
  -6  12   9      663.68      749.90     58.14 o 
  -5  12   9      289.99      269.35     34.89 o 
  -4  12   9      240.85      207.64     24.93 o 
  -3  12   9      708.14      705.60     54.38 o 
  -2  12   9      814.38      820.91     59.45 o 
  -1  12   9      496.68      480.58     47.11 o 
 -13   0  10       55.45       57.59     30.56 o 
 -12   0  10     1109.58     1322.88    110.49 o 
 -11   0  10      248.39      183.95     41.14 o 
 -10   0  10      234.09      186.57     27.62 o 
  -9   0  10      380.89      332.63     45.25 o 
  -8   0  10     1616.64     1587.34     95.79 o 
  -7   0  10     7983.33     8078.35    226.85 o 
  -6   0  10      186.89      213.92     28.21 o 
  -5   0  10     4463.67     4308.34    131.05 o 
  -4   0  10       26.98       30.43      7.72 o 
  -3   0  10    10318.21    10868.10    273.86 o 
  -2   0  10     8882.90     9231.39    246.83 o 
  -1   0  10       14.69        6.46     10.58 o 
   0   0  10      722.20      504.82     55.24 o 
   1   0  10        8.12       13.01      3.94 o 
   2   0  10      130.39      153.85     14.55 o 
   3   0  10      250.65      233.99     21.52 o 
   4   0  10     1928.30     1873.55    112.25 o 
   5   0  10      342.73      333.22     47.60 o 
   6   0  10      234.07      252.12     44.08 o 
 -13   1  10      347.45      360.95     44.19 o 
 -12   1  10      160.50      157.35     27.03 o 
 -11   1  10      590.27      601.89     33.21 o 
 -10   1  10      157.88      150.54     11.98 o 
  -9   1  10     2859.77     3118.21    104.72 o 
  -8   1  10     1614.28     1513.29     66.47 o 
  -7   1  10     1390.06     1366.43     57.97 o 
  -6   1  10     1392.40     1432.50     54.44 o 
  -5   1  10     1764.69     1832.85     56.28 o 
  -4   1  10    10575.46    11323.86    145.52 o 
  -3   1  10     3301.92     3349.73     52.45 o 
  -2   1  10     3596.34     3573.96    139.54 o 
  -1   1  10      146.54      148.36     11.60 o 
   0   1  10      236.67      246.39     26.67 o 
   1   1  10      211.77      183.64     29.09 o 
   2   1  10     1064.13     1049.79    108.13 o 
   3   1  10      756.45      770.71     35.40 o 
   4   1  10      540.15      538.19     62.00 o 
   5   1  10      135.15      127.60     22.09 o 
   6   1  10       34.14        1.18     18.22 o 
 -13   2  10      143.69      195.87     47.31 o 
 -12   2  10        8.93       42.72     18.88 o 
 -11   2  10       21.43       26.65     10.34 o 
 -10   2  10      319.38      241.92     25.11 o 
  -9   2  10      399.56      443.39     39.27 o 
  -8   2  10     1875.44     1785.28     73.52 o 
  -7   2  10      522.63      550.99     37.59 o 
  -6   2  10      498.84      510.99     33.21 o 
  -5   2  10      315.83      313.34     19.63 o 
  -4   2  10       13.89       26.03     16.75 o 
  -3   2  10      308.06      319.52     14.07 o 
  -2   2  10      127.82      160.74     13.86 o 
  -1   2  10      134.87      111.20     17.60 o 
   0   2  10      129.90      138.53     19.05 o 
   1   2  10      879.07      932.35     48.70 o 
   2   2  10       41.65       56.88     11.01 o 
   3   2  10        9.55       13.46     14.28 o 
   4   2  10        0.31       16.70     11.96 o 
   5   2  10        3.37        0.00     18.22 o 
 -13   3  10      250.22      247.83     57.59 o 
 -12   3  10       86.45       51.79     19.10 o 
 -11   3  10      874.35     1023.52     75.27 o 
 -10   3  10       61.09       64.09     12.57 o 
  -9   3  10     1946.93     1908.81    116.95 o 
  -8   3  10       77.02       60.53     21.16 o 
  -7   3  10      653.29      536.56     53.48 o 
  -6   3  10       44.37       67.28     12.70 o 
  -5   3  10      460.64      517.16     49.37 o 
  -4   3  10       44.74       25.27     11.17 o 
  -3   3  10        2.41        6.94      7.68 o 
  -2   3  10     1352.89     1361.05     38.70 o 
  -1   3  10      167.84      172.81     43.78 o 
   0   3  10     2653.10     2608.46    135.76 o 
   1   3  10      337.46      338.75     32.32 o 
   2   3  10        1.79        2.51      6.70 o 
   3   3  10      129.08      155.99     16.90 o 
   4   3  10        3.49       21.16     20.57 o 
   5   3  10       28.72       34.09     21.16 o 
 -13   4  10      135.24      165.90     32.57 o 
 -12   4  10       76.79       93.08     16.52 o 
 -11   4  10      149.92      167.02     24.65 o 
 -10   4  10      883.50      779.62     50.13 o 
  -9   4  10      375.75      406.09     55.24 o 
  -8   4  10      803.05      882.12     75.81 o 
  -7   4  10     2620.42     2497.60    113.72 o 
  -6   4  10      447.43      430.19     45.25 o 
  -5   4  10     1818.39     1828.30     95.21 o 
  -4   4  10     3151.53     3455.60    138.11 o 
  -3   4  10     2336.38     2333.71    112.84 o 
  -2   4  10     1345.65     1315.68     56.70 o 
  -1   4  10      412.27      401.42     31.87 o 
   0   4  10     1393.86     1290.99     74.64 o 
   1   4  10      243.53      250.37     22.58 o 
   2   4  10      107.90       83.16     12.35 o 
   3   4  10        6.64        6.51     11.20 o 
   4   4  10      125.54      124.91     24.39 o 
   5   4  10      108.09      126.94     35.85 o 
 -12   5  10      644.82      649.99     50.21 o 
 -11   5  10       51.64       71.19     15.94 o 
 -10   5  10     1260.27     1251.08     66.22 o 
  -9   5  10      714.78      669.21     86.68 o 
  -8   5  10     2911.43     2925.33    134.87 o 
  -7   5  10      912.94      878.59     65.82 o 
  -6   5  10     2562.37     2463.00    114.01 o 
  -5   5  10     1327.55     1235.91     78.75 o 
  -4   5  10     1007.00      893.87     67.58 o 
  -3   5  10     4271.07     4038.00    159.85 o 
  -2   5  10      540.05      541.91     37.32 o 
  -1   5  10     4084.56     4032.87    107.36 o 
   0   5  10     1001.14     1096.30     50.22 o 
   1   5  10     2817.99     2763.98     81.61 o 
   2   5  10      941.79      906.76     55.04 o 
   3   5  10      375.22      375.37     36.48 o 
   4   5  10      309.92      441.94     64.06 o 
   5   5  10        6.90       78.75     32.32 o 
 -12   6  10      176.78      167.01     27.51 o 
 -11   6  10      493.83      495.76     44.15 o 
 -10   6  10      103.71       95.20     22.04 o 
  -9   6  10       21.31        4.41     19.10 o 
  -8   6  10      246.69      288.55     38.79 o 
  -7   6  10      225.23      184.53     29.97 o 
  -6   6  10      865.01      967.33     69.35 o 
  -5   6  10       22.14       25.86     12.34 o 
  -4   6  10     1885.18     1817.72    100.49 o 
  -3   6  10       23.67       22.92     16.46 o 
  -2   6  10     3270.22     3217.16     99.32 o 
  -1   6  10     2389.78     2371.41     79.19 o 
   0   6  10        3.92        4.91     13.07 o 
   1   6  10       18.20       26.23     20.28 o 
   2   6  10       51.37       51.67     14.53 o 
   3   6  10      809.61      871.66     57.36 o 
   4   6  10       12.21        0.00     21.16 o 
 -12   7  10        1.90        0.00     18.81 o 
 -11   7  10      102.57      116.95     30.56 o 
 -10   7  10       28.30       24.37     17.92 o 
  -9   7  10       20.94       21.96     11.20 o 
  -8   7  10      284.54      251.53     35.85 o 
  -7   7  10       91.23       88.15     22.33 o 
  -6   7  10       10.86        0.00     10.58 o 
  -5   7  10       17.69       38.20     19.39 o 
  -4   7  10        0.11        1.18     13.52 o 
  -3   7  10        3.63       18.22     22.92 o 
  -2   7  10      726.58      726.54     41.82 o 
  -1   7  10       54.09       58.08     10.87 o 
   0   7  10      493.67      447.67     39.45 o 
   1   7  10       25.41       24.63     13.97 o 
   2   7  10        7.62        0.00     11.20 o 
   3   7  10       78.75       72.86     20.54 o 
   4   7  10       55.09       48.78     25.27 o 
 -11   8  10      253.52      259.17     45.84 o 
 -10   8  10      321.83      319.11     50.54 o 
  -9   8  10       45.83       33.79     11.56 o 
  -8   8  10       45.35       62.00     14.89 o 
  -7   8  10       28.00       45.25     19.98 o 
  -6   8  10     2170.31     2029.28    106.37 o 
  -5   8  10     1159.17     1011.41     78.75 o 
  -4   8  10      408.11      380.23     48.19 o 
  -3   8  10      340.22      284.44     49.37 o 
  -2   8  10      851.46      775.79     38.21 o 
  -1   8  10      152.43      172.70     25.95 o 
   0   8  10       13.66       14.72     19.39 o 
   1   8  10        9.39        0.22     28.50 o 
   2   8  10        8.46        9.86     12.56 o 
   3   8  10        5.73       13.66     20.28 o 
 -10   9  10      974.07      930.90     88.74 o 
  -9   9  10      520.42      475.44     62.29 o 
  -8   9  10      912.12      921.49     84.63 o 
  -6   9  10      327.72      303.83     44.66 o 
  -5   9  10      423.80      434.30     55.83 o 
  -4   9  10        8.87       12.06     24.68 o 
  -3   9  10       74.31       72.98     45.55 o 
  -2   9  10      474.10      428.45     40.48 o 
  -1   9  10     1344.50     1293.82     71.68 o 
   0   9  10      471.26      430.64     42.10 o 
   1   9  10      853.82      895.44     61.90 o 
   2   9  10      928.75     1031.57     68.28 o 
  -9  10  10      311.81      275.04     50.54 o 
  -8  10  10      208.25      240.36     47.60 o 
  -7  10  10        3.00        3.42     10.59 o 
  -6  10  10       45.99       36.86     15.13 o 
  -5  10  10     1654.63     1564.69     78.42 o 
  -4  10  10      347.58      372.55     50.83 o 
  -3  10  10      147.08      147.85     59.65 o 
  -2  10  10      447.20      499.29     45.71 o 
  -1  10  10      907.99      901.36     61.91 o 
   0  10  10      529.30      533.38     48.60 o 
   1  10  10      152.83      235.51     34.05 o 
  -8  11  10        3.22        0.00     10.78 o 
  -7  11  10      216.76      216.77     34.38 o 
  -6  11  10       16.04        5.79      9.31 o 
  -5  11  10       28.99        5.45     12.14 o 
  -4  11  10       63.86       75.27     20.05 o 
  -3  11  10      101.80      118.48     23.72 o 
  -2  11  10       32.30       30.91     13.96 o 
  -1  11  10        4.39        0.00     11.71 o 
   0  11  10      328.07      342.19     41.12 o 
  -6  12  10       10.27        2.52     13.05 o 
  -5  12  10       81.38       76.81     16.81 o 
  -4  12  10       37.91       25.50     29.38 o 
  -3  12  10        8.04        3.15     10.86 o 
  -2  12  10        6.53        0.00     11.58 o 
 -13   1  11       11.33        7.15     34.67 o 
 -12   1  11      781.47      750.83     59.42 o 
 -11   1  11       50.09       34.32     11.27 o 
 -10   1  11      265.04      304.98     55.83 o 
  -9   1  11      604.02      642.04     45.55 o 
  -8   1  11      666.72      754.84     46.32 o 
  -7   1  11     1696.96     1813.64     66.90 o 
  -6   1  11     1221.59     1180.67     48.60 o 
  -5   1  11     3607.48     3477.16     70.21 o 
  -4   1  11     1294.03     1232.83     32.32 o 
  -3   1  11     5141.02     5189.44     93.26 o 
  -2   1  11      700.24      712.74     27.00 o 
  -1   1  11     1220.25     1178.53     33.94 o 
   0   1  11      168.02      172.02     22.39 o 
   1   1  11      171.35      197.84     24.60 o 
   2   1  11       30.01       29.16     13.50 o 
   3   1  11      279.90      295.37     30.96 o 
   4   1  11      686.22      682.26     48.72 o 
   5   1  11       24.92       17.74     11.20 o 
 -13   2  11      375.56      466.49     49.74 o 
 -12   2  11      851.18      898.16     72.58 o 
 -11   2  11      673.98      698.29     38.62 o 
 -10   2  11      283.10      301.56     24.77 o 
  -9   2  11     2016.12     2037.34     83.72 o 
  -8   2  11      672.71      649.56     43.83 o 
  -7   2  11     1295.84     1297.64     57.34 o 
  -6   2  11       14.16        9.57      8.82 o 
  -5   2  11     2426.67     2432.19     71.72 o 
  -4   2  11      153.66      135.38     12.43 o 
  -3   2  11      499.75      449.37     15.96 o 
  -2   2  11     1949.07     1894.05     73.40 o 
  -1   2  11     1420.99     1450.45     43.61 o 
   0   2  11     1937.44     1837.14     73.20 o 
   1   2  11       33.53       12.34     13.52 o 
   2   2  11      241.24      253.94     29.10 o 
   3   2  11       66.95       85.07     14.05 o 
   4   2  11      215.23      275.95     31.18 o 
   5   2  11       99.20       44.66     22.92 o 
 -13   3  11      386.71      399.52     46.17 o 
 -12   3  11      271.24      354.18     41.72 o 
 -11   3  11     1763.32     1821.43     65.93 o 
 -10   3  11     1671.72     1700.61     61.19 o 
  -9   3  11      334.98      368.62     36.76 o 
  -8   3  11      882.12      853.32     72.29 o 
  -7   3  11     1682.66     1598.51     95.79 o 
  -6   3  11     1783.30     1877.07     99.91 o 
  -5   3  11     1432.41     1375.95     53.64 o 
  -4   3  11      469.86      434.16     26.84 o 
  -3   3  11     1049.79     1137.62     32.03 o 
  -2   3  11     1865.07     1886.00     71.90 o 
  -1   3  11      862.10      833.81     47.65 o 
   0   3  11     1469.95     1350.20     60.79 o 
   1   3  11      910.60      805.66     62.59 o 
   2   3  11      518.54      565.88     32.49 o 
   3   3  11      308.78      341.18     26.01 o 
   4   3  11      142.54      203.93     47.01 o 
   5   3  11      230.88      228.02     46.43 o 
 -13   4  11      153.02      151.06     31.77 o 
 -12   4  11        1.35       15.75      9.20 o 
 -11   4  11       76.24       97.03     33.50 o 
 -10   4  11     1273.56     1215.18     63.47 o 
  -9   4  11      298.59      278.56     45.84 o 
  -8   4  11     2369.59     2271.41    124.59 o 
  -7   4  11      215.66      195.70     32.32 o 
  -6   4  11     1297.33     1248.25     81.69 o 
  -5   4  11       38.08       39.96     15.87 o 
  -4   4  11      260.04      230.96     37.02 o 
  -3   4  11        1.25        8.82      8.61 o 
  -2   4  11      109.76      103.65     18.22 o 
  -1   4  11      175.36      169.80     21.98 o 
   0   4  11        5.34       32.76     12.61 o 
   1   4  11       63.10       54.37     10.46 o 
   2   4  11      847.73      791.18     38.15 o 
   3   4  11       93.49       85.44     30.85 o 
   4   4  11      128.02      193.94     44.08 o 
 -13   5  11       48.47       20.74     35.26 o 
 -12   5  11        5.39        8.09     10.30 o 
 -11   5  11      241.04      250.61     31.08 o 
 -10   5  11      301.19      301.23     33.02 o 
  -9   5  11        6.73        0.00     10.44 o 
  -8   5  11     1044.26     1083.11     77.57 o 
  -7   5  11      730.49      726.38     62.29 o 
  -6   5  11       35.97       27.03     14.69 o 
  -5   5  11      338.84      388.46     45.84 o 
  -4   5  11       68.89       39.96     17.04 o 
  -3   5  11      142.75      133.20     19.44 o 
  -2   5  11      520.05      514.46     43.78 o 
  -1   5  11        6.80       11.85      9.71 o 
   0   5  11      180.30      138.50     20.85 o 
   1   5  11        3.74        0.00      7.02 o 
   2   5  11       37.07       27.88     11.84 o 
   3   5  11        2.31       24.91     13.64 o 
   4   5  11      290.25      322.64     58.18 o 
 -12   6  11      410.98      420.99     42.25 o 
 -11   6  11      473.53      521.20     81.10 o 
 -10   6  11      591.28      598.70     43.19 o 
  -9   6  11      156.29      194.52     34.67 o 
  -8   6  11        6.62       18.22     11.75 o 
  -7   6  11       76.31      126.94     28.21 o 
  -6   6  11      444.07      437.24     49.37 o 
  -5   6  11      482.71      471.91     52.30 o 
  -4   6  11     1598.78     1574.41    100.49 o 
  -3   6  11     3041.19     3046.82    161.91 o 
  -2   6  11     5205.81     5252.59    130.15 o 
  -1   6  11      527.62      423.01    116.66 o 
   0   6  11       90.76       75.56     25.56 o 
   1   6  11      316.88      341.92     59.36 o 
   2   6  11      163.44      178.41     27.01 o 
   3   6  11      381.62      345.17     37.22 o 
   4   6  11        4.36        1.76     21.16 o 
 -12   7  11       92.26       67.58     24.68 o 
 -11   7  11      873.68      801.61     76.40 o 
 -10   7  11      135.40      117.85     25.86 o 
  -9   7  11      335.82      375.77     34.79 o 
  -8   7  11      834.09      875.65     70.52 o 
  -7   7  11     2636.41     2565.26    124.00 o 
  -6   7  11     2604.90     2485.92    122.24 o 
  -5   7  11     1243.89     1169.50     82.28 o 
  -4   7  11      818.83      727.56     72.29 o 
  -3   7  11       48.50       63.37     20.28 o 
  -2   7  11      901.23      901.21     93.44 o 
  -1   7  11        8.97        7.02      9.29 o 
   0   7  11      436.16      401.94     39.00 o 
   1   7  11       59.92       54.72     13.81 o 
   2   7  11      803.41      784.16     57.50 o 
   3   7  11     1627.86     1385.95     77.90 o 
 -11   8  11       31.29        8.82     21.74 o 
 -10   8  11      246.19      335.57     52.30 o 
  -9   8  11        3.54        0.00     12.64 o 
  -8   8  11      339.87      333.81     43.49 o 
  -7   8  11      158.80      202.75     34.67 o 
  -5   8  11       14.61       14.10     17.04 o 
  -4   8  11      292.76      266.22     46.43 o 
  -3   8  11      607.21      607.51     40.79 o 
  -2   8  11      278.56      246.37     25.73 o 
  -1   8  11       57.15       40.07     16.73 o 
   0   8  11       56.94       80.85     22.92 o 
   1   8  11      533.50      576.67     49.45 o 
   2   8  11       97.03      130.58     30.85 o 
 -10   9  11      277.70      282.09     50.54 o 
  -9   9  11      196.37      234.49     44.66 o 
  -8   9  11      145.41      152.75     23.15 o 
  -7   9  11      132.62      142.81     32.32 o 
  -6   9  11      195.35      204.52     39.96 o 
  -5   9  11      112.65      112.84     29.97 o 
  -4   9  11      698.60      603.55     68.17 o 
  -3   9  11       39.69       21.94      6.86 o 
  -2   9  11       57.64       74.11     18.78 o 
  -1   9  11      460.62      401.86     62.00 o 
   0   9  11      259.62      247.57     33.77 o 
   1   9  11      383.17      348.74     53.77 o 
   2   9  11      362.74      266.55     36.46 o 
  -9  10  11       21.78        6.46     20.57 o 
  -8  10  11      150.88      150.08     24.84 o 
  -7  10  11       10.59       22.92     18.22 o 
  -6  10  11       64.37       68.76     24.68 o 
  -5  10  11      121.45       97.91     21.42 o 
  -4  10  11      343.06      313.68     79.93 o 
  -3  10  11      639.52      535.64    112.84 o 
  -2  10  11      192.46      220.63     41.14 o 
  -1  10  11      202.71      224.83     34.28 o 
   0  10  11      255.18      283.02     53.19 o 
   1  10  11      710.52      752.37     60.26 o 
  -7  11  11      192.03      197.84     32.22 o 
  -6  11  11      231.90      242.26     31.57 o 
  -5  11  11      414.29      399.03     42.65 o 
  -4  11  11      328.82      358.83     40.74 o 
  -3  11  11       61.17       70.08     18.82 o 
  -2  11  11      669.11      664.77     55.34 o 
  -1  11  11      339.53      235.02     34.30 o 
 -13   0  12      820.90      849.21     93.44 o 
 -12   0  12     1315.35     1378.13    113.42 o 
 -11   0  12      764.10      776.34     78.75 o 
 -10   0  12      406.13      467.21     58.18 o 
  -9   0  12      892.62      838.04     72.87 o 
  -8   0  12     7731.62     8020.76    237.43 o 
  -7   0  12     1384.73     1520.93     84.63 o 
  -6   0  12     4914.38     4810.81    151.04 o 
  -5   0  12     5374.16     5262.83    114.92 o 
  -4   0  12     8824.86     8485.03    247.42 o 
  -3   0  12     5761.93     5786.96    196.88 o 
  -2   0  12      362.60      305.01     41.14 o 
  -1   0  12     2924.94     2717.47    129.88 o 
   0   0  12      279.59      290.91     41.73 o 
   1   0  12      810.33      823.94     72.29 o 
   2   0  12      804.59      915.03     78.75 o 
   3   0  12      196.64      206.28     39.38 o 
   4   0  12        3.86       23.51     20.57 o 
 -13   1  12      102.83       97.77     26.74 o 
 -12   1  12      718.27      792.04     59.96 o 
 -11   1  12       37.00       55.37     10.95 o 
 -10   1  12        7.91        6.56     16.16 o 
  -9   1  12     2178.77     2171.90     84.75 o 
  -8   1  12       20.48       18.04      9.53 o 
  -7   1  12      861.23      827.45     43.84 o 
  -6   1  12       68.21       84.04     15.24 o 
  -5   1  12     1297.24     1223.03     41.67 o 
  -4   1  12      173.28      188.26     17.22 o 
  -3   1  12     4947.21     5222.49     92.71 o 
  -2   1  12      536.37      542.45     23.61 o 
  -1   1  12       55.93       49.25     14.94 o 
   0   1  12      193.02      176.18     25.25 o 
   1   1  12       94.42       81.72     18.40 o 
   2   1  12      437.19      454.24     29.60 o 
   3   1  12      644.37      620.40     61.71 o 
   4   1  12       75.46       66.93     18.23 o 
 -13   2  12        1.75       13.35     16.38 o 
 -12   2  12       51.08       75.22     22.86 o 
 -11   2  12      364.66      399.93     29.85 o 
 -10   2  12        5.39       16.74     13.09 o 
  -9   2  12      194.63      216.89     40.55 o 
  -8   2  12      180.49      194.04     24.10 o 
  -7   2  12       12.45        8.62      7.91 o 
  -6   2  12        3.32       11.61      5.71 o 
  -5   2  12       58.10       54.89     10.09 o 
  -4   2  12       66.91       63.14     13.37 o 
  -3   2  12       10.15       10.28      5.42 o 
  -2   2  12      802.01      776.68     35.37 o 
  -1   2  12      422.21      423.35     28.90 o 
   0   2  12      552.32      595.92     42.94 o 
   1   2  12       57.91       78.10     15.36 o 
   2   2  12        0.63       12.06      8.86 o 
   3   2  12       41.64       30.26     20.86 o 
   4   2  12        6.09       20.57     21.74 o 
 -13   3  12       19.75       18.23     27.33 o 
 -12   3  12      120.97      140.69     26.80 o 
 -11   3  12       12.26       19.18     12.64 o 
 -10   3  12      547.04      529.56     45.43 o 
  -9   3  12      508.61      586.44     44.86 o 
  -8   3  12       10.15       44.94     15.57 o 
  -7   3  12      198.59      227.25     21.01 o 
  -6   3  12      198.71      219.87     22.75 o 
  -5   3  12      826.52      833.78     40.88 o 
  -4   3  12      162.22      144.26     12.67 o 
  -3   3  12      894.64      854.38     49.18 o 
  -2   3  12      498.80      569.19     89.03 o 
  -1   3  12      137.75      124.97     29.97 o 
   0   3  12      531.26      513.37     47.31 o 
   1   3  12       19.48       47.75     14.35 o 
   2   3  12       58.37       37.29     10.63 o 
   3   3  12        1.96        0.00     18.22 o 
   4   3  12       55.81       55.83     27.03 o 
 -13   4  12      252.61      261.26     36.69 o 
 -12   4  12      638.99      683.69     43.36 o 
 -11   4  12      645.51      667.76     40.65 o 
 -10   4  12     1174.50     1136.00     97.56 o 
  -9   4  12      696.65      743.42     73.46 o 
  -8   4  12     1626.11     1575.41     71.35 o 
  -7   4  12      519.27      586.51     58.18 o 
  -6   4  12      719.28      607.67     60.53 o 
  -5   4  12     2217.57     2336.64    121.06 o 
  -4   4  12     1553.98     1561.33    104.61 o 
  -3   4  12     1826.48     1781.41     39.58 o 
  -2   4  12     1490.19     1500.19     67.77 o 
  -1   4  12     4735.50     4832.98    130.03 o 
   0   4  12     1548.69     1589.04     79.34 o 
   1   4  12      132.31      130.14     16.58 o 
   2   4  12       82.45       88.98     18.90 o 
   3   4  12      213.09      250.32     30.78 o 
   4   4  12      219.42      256.82     51.72 o 
 -12   5  12       71.04       18.59     24.10 o 
 -11   5  12      887.98      911.40     59.02 o 
 -10   5  12        4.23        0.00     19.98 o 
  -9   5  12       52.05       61.12     22.92 o 
  -8   5  12      897.79      923.26     75.22 o 
  -7   5  12      214.83      165.73     33.50 o 
  -6   5  12      442.93      407.27     48.19 o 
  -5   5  12       21.74       28.21     16.46 o 
  -4   5  12      189.72      257.99     41.14 o 
  -3   5  12      302.33      254.45     26.74 o 
  -2   5  12     1532.90     1591.83     70.03 o 
  -1   5  12       37.48       51.80     15.60 o 
   0   5  12      235.13      222.82     25.43 o 
   1   5  12       53.39       49.78     17.04 o 
   2   5  12       92.57       69.33     17.24 o 
   3   5  12       72.07       48.40     28.50 o 
 -12   6  12      165.02      166.08     28.03 o 
 -11   6  12      561.80      635.14     46.49 o 
 -10   6  12        6.22       17.94     12.67 o 
  -9   6  12      619.12      634.70     62.29 o 
  -8   6  12        2.40       18.22     14.10 o 
  -7   6  12     2025.07     2004.60    112.84 o 
  -6   6  12      839.74      972.03     77.57 o 
  -5   6  12      293.44      267.99     42.31 o 
  -4   6  12      600.01      577.70     64.06 o 
  -3   6  12     3297.48     3436.83    104.83 o 
  -2   6  12      931.65      939.08     53.09 o 
  -1   6  12      231.65      213.01     46.43 o 
   0   6  12      330.27      330.99     37.22 o 
   1   6  12      452.78      331.61     44.66 o 
   2   6  12      212.64      207.24     30.19 o 
   3   6  12       84.54       42.08     18.69 o 
 -11   7  12       25.04       16.38     12.86 o 
 -10   7  12      303.86      273.09     31.03 o 
  -9   7  12      201.09      212.74     36.44 o 
  -8   7  12       28.27        0.00     12.93 o 
  -7   7  12        0.48       24.68     18.22 o 
  -6   7  12        0.19        0.00     16.46 o 
  -5   7  12        9.23       20.57     17.63 o 
  -4   7  12        6.02       18.22     18.22 o 
  -3   7  12       22.27       13.93      9.70 o 
  -2   7  12      404.83      419.70     35.16 o 
  -1   7  12       14.63       31.94     15.47 o 
   0   7  12       29.85       32.39     14.89 o 
   1   7  12       10.97       64.26     20.16 o 
   2   7  12       45.22       19.54     14.83 o 
 -11   8  12      160.15      183.95     41.14 o 
 -10   8  12        2.36        5.00     12.64 o 
  -9   8  12      548.83      422.55     51.13 o 
  -8   8  12      301.37      302.07     43.49 o 
  -7   8  12     1131.73     1111.32     84.04 o 
  -6   8  12      363.05      427.84     55.83 o 
  -5   8  12      540.02      496.60     61.12 o 
  -4   8  12      484.21      503.06     64.65 o 
  -3   8  12        2.79        2.01      9.15 o 
  -2   8  12      608.98      641.19     51.94 o 
  -1   8  12      118.92      107.95     42.31 o 
   0   8  12      198.84      211.42     31.29 o 
   1   8  12       58.40       66.39     29.38 o 
   2   8  12      281.77      339.51     40.57 o 
 -10   9  12      125.15      146.33     37.61 o 
  -9   9  12      288.37      326.17     53.48 o 
  -8   9  12      639.70      621.19     63.47 o 
  -7   9  12       23.52       25.86     17.63 o 
  -6   9  12      569.87      544.20     64.65 o 
  -5   9  12      234.53      222.73     48.78 o 
  -4   9  12      720.66      718.74     79.34 o 
  -3   9  12       42.36       21.12     12.61 o 
  -2   9  12      313.42      295.48     35.85 o 
  -1   9  12      237.63      170.33     66.41 o 
   0   9  12       31.67        3.69     15.33 o 
   1   9  12       52.08       85.60     23.68 o 
  -9  10  12      894.02      921.49     92.27 o 
  -8  10  12      650.19      586.55     61.12 o 
  -7  10  12      894.85      747.54     76.40 o 
  -6  10  12     1656.91     1706.06    116.95 o 
  -5  10  12      616.21      666.60     67.88 o 
  -4  10  12      222.40      193.34     33.50 o 
  -3  10  12      249.50      242.63     34.90 o 
  -2  10  12      744.24      579.74     58.77 o 
  -1  10  12      416.26      370.75     43.00 o 
  -7  11  12       35.18       31.05     15.90 o 
  -6  11  12        4.30        4.38     10.73 o 
  -5  11  12       19.08        8.54     13.81 o 
  -4  11  12       11.98       32.31     13.12 o 
  -3  11  12       71.00       25.73     16.16 o 
 -13   1  13     1700.58     1776.66    170.72 o 
 -12   1  13      225.73      222.85     48.78 o 
 -11   1  13      377.76      407.89     39.37 o 
 -10   1  13      881.69      914.47     56.93 o 
  -9   1  13     1521.56     1508.39     80.22 o 
  -8   1  13     1058.10     1110.43     59.94 o 
  -7   1  13       12.72       16.15      7.86 o 
  -6   1  13     2706.09     2728.85     65.87 o 
  -5   1  13      289.13      330.09     21.39 o 
  -4   1  13     1088.44     1052.77     62.80 o 
  -3   1  13       53.84       58.27      9.34 o 
  -2   1  13     1309.83     1310.11     72.55 o 
  -1   1  13      881.94      802.95     70.23 o 
   0   1  13       22.85       40.94     15.53 o 
   1   1  13      629.36      640.92     48.38 o 
   2   1  13      154.43      188.77     27.42 o 
   3   1  13      242.47      221.22     30.54 o 
 -13   2  13       10.98        1.49     26.74 o 
 -12   2  13       70.64      102.68     22.59 o 
 -11   2  13        2.39        0.00     11.97 o 
 -10   2  13      739.05      822.04     54.85 o 
  -9   2  13      269.70      302.08     31.57 o 
  -8   2  13     4615.40     4752.01    124.03 o 
  -7   2  13      430.25      437.67     27.60 o 
  -6   2  13      133.06      139.01     18.14 o 
  -5   2  13      200.57      189.14     15.87 o 
  -4   2  13       35.17       34.33      6.51 o 
  -3   2  13      456.28      458.01     32.09 o 
  -2   2  13      179.69      187.80     24.72 o 
  -1   2  13       24.21       22.65     12.45 o 
   0   2  13       16.06       20.49     19.69 o 
   1   2  13      165.20      159.75     24.29 o 
   2   2  13       41.87       30.53     12.00 o 
   3   2  13        3.15        0.00     15.87 o 
 -13   3  13      347.79      423.30     47.83 o 
 -12   3  13      942.22     1008.22     50.60 o 
 -11   3  13     1334.65     1325.74     75.80 o 
 -10   3  13     1896.01     1996.48     88.51 o 
  -9   3  13      874.97      841.41     53.15 o 
  -8   3  13      739.36      772.05     39.47 o 
  -7   3  13     1631.82     1606.77     66.69 o 
  -6   3  13     1540.15     1605.46     86.68 o 
  -5   3  13     1150.29     1119.68     40.16 o 
  -4   3  13      960.11      909.05     41.53 o 
  -3   3  13     2993.11     3029.23    100.59 o 
  -2   3  13     4226.53     4247.28    123.58 o 
  -1   3  13     3960.79     4007.24     96.16 o 
   0   3  13     1013.30     1088.07     61.41 o 
   1   3  13      368.42      387.22     36.64 o 
   2   3  13      406.36      394.13     37.41 o 
   3   3  13      120.51      136.93     36.44 o 
 -13   4  13       24.41       28.69     20.32 o 
 -12   4  13       98.34      102.92     17.92 o 
 -11   4  13       30.40       33.28     14.83 o 
 -10   4  13      192.72      229.06     31.09 o 
  -9   4  13      471.97      451.91     32.67 o 
  -8   4  13        0.01       28.89     13.39 o 
  -7   4  13      325.99      335.18     47.01 o 
  -6   4  13       48.74       38.82     11.71 o 
  -5   4  13       64.17       65.06     38.20 o 
  -4   4  13     1046.93     1032.36     40.22 o 
  -3   4  13       36.18       40.19     12.03 o 
  -2   4  13        0.49        3.30     10.32 o 
  -1   4  13     1049.52     1131.05     48.22 o 
   0   4  13       11.48        4.48     10.58 o 
   1   4  13      133.07      131.18     23.79 o 
   2   4  13       24.75        0.00     12.93 o 
   3   4  13        0.22       11.75     19.98 o 
 -12   5  13       59.19       40.10     24.39 o 
 -11   5  13      147.79      139.15     23.58 o 
 -10   5  13       87.43       43.21     48.48 o 
  -9   5  13       71.94       78.16     25.27 o 
  -8   5  13        4.90       47.01     23.51 o 
  -7   5  13      475.75      416.67     51.72 o 
  -6   5  13      335.57      266.22     41.73 o 
  -5   5  13        4.48       14.10     17.63 o 
  -4   5  13       73.27       72.18     16.21 o 
  -3   5  13       10.75       22.96     13.68 o 
  -2   5  13      512.30      573.34     48.19 o 
  -1   5  13      261.74      289.90     27.76 o 
   0   5  13        0.52        0.00     21.16 o 
   1   5  13      355.79      354.56     37.48 o 
   2   5  13        1.00       13.22     22.04 o 
 -12   6  13      137.21      102.25     48.78 o 
 -11   6  13      498.21      447.22     40.10 o 
 -10   6  13        0.33       14.69     14.69 o 
  -9   6  13        4.53       25.27     17.63 o 
  -8   6  13       34.56       41.14     22.33 o 
  -7   6  13       28.07       59.36     23.51 o 
  -6   6  13        2.13        0.00     19.98 o 
  -5   6  13       31.73       76.99     29.38 o 
  -4   6  13      520.91      571.42     42.67 o 
  -3   6  13      178.95      182.90     25.51 o 
  -2   6  13       14.47       29.21     12.28 o 
  -1   6  13       77.38       89.23     19.47 o 
   0   6  13       90.97      106.37     22.93 o 
   1   6  13      217.67      251.23     39.08 o 
   2   6  13     1059.74      989.38     65.31 o 
 -11   7  13      240.63      281.66     32.63 o 
 -10   7  13      483.78      568.88     62.88 o 
  -9   7  13     1556.41     1607.32    105.78 o 
  -8   7  13      758.01      692.30     68.76 o 
  -7   7  13     2108.56     2119.79    121.06 o 
  -6   7  13      657.19      648.22     67.00 o 
  -5   7  13     2602.13     2524.70    142.22 o 
  -4   7  13      714.68      721.12     48.45 o 
  -3   7  13       81.30       94.13     18.32 o 
  -2   7  13       32.46       40.09     14.80 o 
  -1   7  13      870.51      774.23    146.04 o 
   0   7  13     1395.39     1394.27    145.45 o 
   1   7  13      887.43      872.04     62.52 o 
 -11   8  13      164.01      137.52     34.09 o 
 -10   8  13       74.97       51.78     14.33 o 
  -9   8  13      181.04      168.67     35.85 o 
  -8   8  13      236.05      186.30     35.85 o 
  -7   8  13      342.44      357.90     49.95 o 
  -6   8  13      217.04      132.23     36.44 o 
  -5   8  13        1.05       22.92     19.98 o 
  -4   8  13       10.84       18.12     11.96 o 
  -3   8  13      122.30      157.22     24.14 o 
  -2   8  13       49.20       37.01     31.44 o 
  -1   8  13        4.99       15.41     32.62 o 
   0   8  13       13.48       11.14     13.55 o 
   1   8  13        2.97        0.00     12.93 o 
 -10   9  13      104.27      114.60     35.26 o 
  -9   9  13      165.00      117.54     29.97 o 
  -8   9  13       71.88       64.65     23.51 o 
  -7   9  13       76.78       84.04     28.80 o 
  -6   9  13      117.63      106.96     31.74 o 
  -5   9  13       25.66       24.10     17.63 o 
  -4   9  13        8.76        0.00     19.98 o 
  -3   9  13       26.36        0.00     12.28 o 
  -2   9  13        3.86        0.00     11.58 o 
  -1   9  13        0.38        0.00     14.57 o 
   0   9  13       32.23       56.23     19.41 o 
  -8  10  13       28.99       44.66     27.03 o 
  -7  10  13       80.96       59.36     24.10 o 
  -6  10  13        6.02       58.18     28.80 o 
  -5  10  13       17.19        0.00     32.03 o 
  -4  10  13        1.20       11.05     14.40 o 
  -3  10  13       42.84       38.06     15.44 o 
  -2  10  13       96.11      112.40     24.56 o 
 -13   0  14     2396.86     2677.50    165.73 o 
 -12   0  14      436.24      450.17     64.06 o 
 -11   0  14     1932.30     2155.05    132.82 o 
 -10   0  14     2245.40     2341.93    131.05 o 
  -9   0  14     1888.68     1750.13    105.20 o 
  -8   0  14       17.94       43.49     17.63 o 
  -7   0  14     2144.36     2268.93     80.18 o 
  -6   0  14     2278.47     2314.72     76.81 o 
  -5   0  14      693.87      701.11     67.58 o 
  -4   0  14      652.64      605.32     62.88 o 
  -3   0  14       25.35       29.38     18.22 o 
  -2   0  14     1579.84     1553.11     74.35 o 
  -1   0  14     1090.94     1173.02     90.50 o 
   0   0  14     2492.43     1805.38    131.64 o 
   1   0  14     1944.38     1848.86    119.30 o 
   2   0  14      283.13      413.14     58.18 o 
 -13   1  14       50.04       72.04     22.17 o 
 -12   1  14       45.84       54.34     18.74 o 
 -11   1  14       46.49       41.41     15.31 o 
 -10   1  14       88.67       92.59     19.20 o 
  -9   1  14      104.44      124.96     20.31 o 
  -8   1  14        2.49        8.93      7.82 o 
  -7   1  14       35.01       41.11      8.89 o 
  -6   1  14       75.27       85.89     12.44 o 
  -5   1  14      261.59      283.82     31.16 o 
  -4   1  14       24.18       12.97     22.63 o 
  -3   1  14       49.18       38.89     14.02 o 
  -2   1  14        9.77        7.42     10.54 o 
  -1   1  14        5.27       21.51     14.40 o 
   0   1  14       15.33       16.65     12.67 o 
   1   1  14        1.39        3.01     18.81 o 
   2   1  14       10.26       22.01     21.45 o 
 -13   2  14        0.51       12.11     17.34 o 
 -12   2  14      627.91      579.78     51.53 o 
 -11   2  14       33.41       49.61     13.91 o 
 -10   2  14     1009.94     1050.87     61.68 o 
  -9   2  14       22.00        7.43      7.68 o 
  -8   2  14       20.92       26.49      7.22 o 
  -7   2  14      277.95      273.95     26.97 o 
  -6   2  14       18.24       15.13     13.81 o 
  -5   2  14      295.95      316.19     24.65 o 
  -4   2  14       13.88       29.06     11.42 o 
  -3   2  14      411.41      393.25     36.98 o 
  -2   2  14       56.56       51.94     15.11 o 
  -1   2  14      119.48      108.25     23.51 o 
   0   2  14        7.31       16.56     11.26 o 
   1   2  14        0.34       16.24     13.81 o 
   2   2  14        4.93        1.55     15.57 o 
 -13   3  14       40.88       21.89     45.25 o 
 -12   3  14        3.29        5.51     13.25 o 
 -11   3  14       86.48       96.43     23.06 o 
 -10   3  14      827.17      865.24     57.34 o 
  -9   3  14       56.98       51.38     12.32 o 
  -8   3  14     1119.61     1199.31     49.93 o 
  -7   3  14      273.21      292.43     32.91 o 
  -6   3  14       18.02       12.29      8.01 o 
  -5   3  14      353.17      345.21     22.91 o 
  -4   3  14       29.68       24.17     15.87 o 
  -3   3  14        0.15        6.18     12.21 o 
  -2   3  14       77.95      108.18     20.98 o 
  -1   3  14      382.50      358.92     43.49 o 
   0   3  14        0.23       26.06     27.92 o 
   1   3  14       36.11       34.00     11.28 o 
   2   3  14        9.72       52.89     29.38 o 
 -13   4  14      719.15      866.55     68.77 o 
 -12   4  14     1015.43     1105.19     55.33 o 
 -11   4  14     2089.12     2010.36    142.81 o 
 -10   4  14     1505.72     1520.60     63.32 o 
  -9   4  14      965.64      989.12     58.90 o 
  -8   4  14      277.33      298.17     31.21 o 
  -7   4  14     1079.96     1156.36     57.46 o 
  -6   4  14     1770.29     1777.89     67.22 o 
  -5   4  14      746.99      694.09     49.95 o 
  -4   4  14     2233.15     2371.14     91.28 o 
  -3   4  14     1340.57     1205.89     81.69 o 
  -2   4  14     4966.83     5167.06    250.35 o 
  -1   4  14     1139.35     1054.51    155.74 o 
   0   4  14       53.07       39.53     13.97 o 
   1   4  14      197.78      223.85     33.79 o 
   2   4  14      100.73      239.19     48.78 o 
 -12   5  14       16.12       21.14     11.11 o 
 -11   5  14        0.56        1.20     10.65 o 
 -10   5  14       47.35       33.50     22.33 o 
  -9   5  14       65.45       54.65     25.27 o 
  -8   5  14       15.05        5.88     18.22 o 
  -7   5  14        6.26       14.10     19.39 o 
  -6   5  14      443.04      386.11     52.89 o 
  -5   5  14       92.05       65.77     21.74 o 
  -4   5  14        3.36        1.32     11.42 o 
  -3   5  14      103.52       88.62     18.77 o 
  -2   5  14      282.79      308.50     34.31 o 
  -1   5  14      514.42      464.68     40.79 o 
   0   5  14        7.34        2.46     24.98 o 
   1   5  14        1.42        0.00     24.39 o 
 -12   6  14      606.77      664.12     50.43 o 
 -11   6  14       24.26        3.53     12.34 o 
 -10   6  14      859.24      869.78     81.10 o 
  -9   6  14      208.55      177.48     38.79 o 
  -8   6  14      474.57      510.11     59.94 o 
  -7   6  14      547.85      575.93     65.23 o 
  -6   6  14      442.49      394.93     54.07 o 
  -5   6  14     1668.89     1734.96    112.54 o 
  -4   6  14      314.09      312.04     34.38 o 
  -3   6  14       79.46       78.21     31.44 o 
  -2   6  14       84.38       63.04     32.03 o 
  -1   6  14      439.39      595.91     72.87 o 
   0   6  14      303.43      260.42     33.44 o 
   1   6  14      124.36      135.85     26.27 o 
 -11   7  14        5.90       10.73     11.55 o 
 -10   7  14       29.16       14.69     13.52 o 
  -9   7  14       64.32       46.43     21.16 o 
  -8   7  14       80.89       70.52     26.45 o 
  -7   7  14       35.96       19.98     15.87 o 
  -6   7  14        8.18       11.17     15.28 o 
  -5   7  14       94.36       71.70     29.97 o 
  -4   7  14        3.19        6.64     10.44 o 
  -3   7  14        7.05        7.48     19.10 o 
  -2   7  14        3.25       16.93     10.66 o 
  -1   7  14       48.05       12.83     24.68 o 
   0   7  14       92.84       99.17     22.16 o 
 -10   8  14      573.36      573.58     65.23 o 
  -9   8  14      319.35      334.98     49.37 o 
  -8   8  14      387.75      427.84     55.83 o 
  -7   8  14      713.81      708.75     73.46 o 
  -6   8  14      472.97      398.45     59.36 o 
  -5   8  14      675.15      759.88     81.10 o 
  -4   8  14      542.28      456.28     85.80 o 
  -3   8  14      874.47      969.68     92.85 o 
  -2   8  14      105.09       93.87     37.91 o 
  -1   8  14      416.40      497.38     79.63 o 
  -9   9  14      351.41      339.68     51.13 o 
  -7   9  14        5.50       37.02     26.45 o 
  -6   9  14       43.46       82.28     34.09 o 
  -5   9  14       37.31       32.32     25.86 o 
  -4   9  14       65.12       60.53     33.50 o 
  -3   9  14       32.44       34.38     24.39 o 
  -2   9  14      253.14      241.71     35.53 o 
  -7  10  14     1202.41     1134.82    104.02 o 
  -6  10  14      637.32      571.82     72.87 o 
  -5  10  14      630.72      629.62     55.38 o 
  -4  10  14      373.97      268.29     97.26 o 
 -13   1  15       29.59       26.90     20.57 o 
 -12   1  15       43.17       56.04     21.16 o 
 -11   1  15      898.03     1027.31     79.93 o 
 -10   1  15      349.50      369.55     35.38 o 
  -9   1  15      359.31      358.09     32.94 o 
  -8   1  15      298.31      266.58     22.86 o 
  -7   1  15     2422.38     2499.99     60.57 o 
  -6   1  15      689.79      735.79     35.22 o 
  -5   1  15      441.37      443.87     39.68 o 
  -4   1  15      499.03      482.45     43.20 o 
  -3   1  15      524.52      475.20     42.17 o 
  -2   1  15     1446.73     1416.20     86.68 o 
  -1   1  15      202.19      238.07     31.16 o 
   0   1  15     1013.16     1007.92     64.18 o 
   1   1  15      296.29      271.78     33.32 o 
 -13   2  15      103.16      113.87     24.41 o 
 -12   2  15      168.26      188.48     29.68 o 
 -11   2  15        5.79        0.00     11.75 o 
 -10   2  15      150.72      152.63     23.09 o 
  -9   2  15       27.59       22.11     16.95 o 
  -8   2  15      104.51       97.02     13.64 o 
  -7   2  15      137.46      206.27     23.12 o 
  -6   2  15       35.95       39.43      8.74 o 
  -5   2  15      380.79      380.60     36.22 o 
  -4   2  15        4.20        0.00     13.37 o 
  -3   2  15      442.40      447.47     33.00 o 
  -2   2  15      126.10      140.40     19.38 o 
  -1   2  15       70.89       55.55     19.62 o 
   0   2  15      525.29      489.22     77.28 o 
   1   2  15        6.72        0.00     23.51 o 
 -13   3  15      876.05      838.75     66.45 o 
 -12   3  15     1509.01     1518.07     84.96 o 
 -11   3  15     1229.56     1279.63     73.96 o 
 -10   3  15     1066.26     1191.38     55.30 o 
  -9   3  15       58.50       58.05     13.14 o 
  -8   3  15       73.23      100.47     18.46 o 
  -7   3  15      817.79      818.21     46.24 o 
  -6   3  15      934.14      927.25     81.98 o 
  -5   3  15      914.99      850.05     55.23 o 
  -4   3  15     1444.96     1450.10     73.20 o 
  -3   3  15     2360.49     2475.98     98.09 o 
  -2   3  15     2415.97     2458.97     98.81 o 
  -1   3  15      653.83      727.41     53.38 o 
   0   3  15      363.68      404.34     40.16 o 
   1   3  15      310.72      355.55     60.53 o 
 -12   4  15      110.95      139.19     27.86 o 
 -11   4  15       90.63       51.15     19.80 o 
 -10   4  15        0.13        9.94      9.42 o 
  -9   4  15      242.10      268.76     30.96 o 
  -8   4  15      185.05      213.12     26.82 o 
  -7   4  15      216.02      237.19     25.70 o 
  -6   4  15       11.97        0.00     10.86 o 
  -5   4  15      146.72      130.27     22.39 o 
  -4   4  15       20.59       19.70     10.20 o 
  -3   4  15       52.69       53.13     16.38 o 
  -2   4  15       13.11       17.24     12.09 o 
  -1   4  15        0.25       15.32     12.38 o 
   0   4  15       43.78       62.88     30.56 o 
   1   4  15       52.66       47.64     16.28 o 
 -12   5  15       74.01       53.83     14.32 o 
 -11   5  15      269.52      335.69     37.75 o 
 -10   5  15        5.81        8.44     17.34 o 
  -9   5  15      596.31      561.37     45.09 o 
  -8   5  15      376.73      451.44     46.13 o 
  -7   5  15      806.94      831.28     52.30 o 
  -6   5  15       65.72       81.69     27.62 o 
  -5   5  15       29.60       48.55     15.39 o 
  -4   5  15      352.15      364.93     38.49 o 
  -3   5  15       12.99       20.03     12.99 o 
  -2   5  15      467.12      436.26     42.16 o 
  -1   5  15      248.86      217.44     45.84 o 
   0   5  15      334.20      409.46     42.83 o 
 -11   6  15      177.71      191.59     40.55 o 
 -10   6  15       27.52       13.52     14.69 o 
  -9   6  15       25.92       15.28     18.22 o 
  -8   6  15        8.43       18.81     21.16 o 
  -7   6  15      190.63      240.95     44.66 o 
  -6   6  15       12.96        4.70     15.28 o 
  -5   6  15       42.65       72.64     21.58 o 
  -4   6  15      125.94      119.59     22.44 o 
  -3   6  15      139.40      120.46     22.81 o 
  -2   6  15      148.16      114.91     21.60 o 
  -1   6  15      207.57      279.15     55.24 o 
   0   6  15       35.87       27.51     15.28 o 
 -11   7  15      244.22      248.00     45.84 o 
 -10   7  15     1414.71     1374.60    106.37 o 
  -9   7  15      388.67      323.82     50.54 o 
  -8   7  15     2811.68     2678.09    149.27 o 
  -7   7  15     1168.95     1013.17     89.92 o 
  -6   7  15     1792.94     1774.82    124.00 o 
  -5   7  15     1120.59     1172.68    100.49 o 
  -4   7  15      191.88      219.49     29.61 o 
  -3   7  15       86.44       93.99     21.20 o 
  -2   7  15      110.17       47.60     18.22 o 
  -1   7  15      815.96      861.39    107.25 o 
 -10   8  15        0.17        0.00     18.22 o 
  -9   8  15      163.26      102.85     29.38 o 
  -8   8  15      304.89      265.05     47.60 o 
  -7   8  15        5.06       57.01     29.38 o 
  -6   8  15      229.99      238.60     50.54 o 
  -5   8  15      132.77      131.89     30.56 o 
  -4   8  15      251.55      196.68     30.05 o 
  -3   8  15      104.97      113.42     38.20 o 
  -2   8  15       69.28       37.19     21.74 o 
  -8   9  15        6.91        0.00     21.16 o 
  -7   9  15       31.77       18.22     19.39 o 
  -6   9  15        2.69       21.16     21.74 o 
  -5   9  15      140.38       91.68     31.74 o 
  -4   9  15       94.77      114.60     37.02 o 
  -3   9  15       31.55       47.79     15.21 o 
 -13   0  16        8.60       29.38     21.74 o 
 -12   0  16      901.35     1049.02     95.21 o 
 -11   0  16      728.16      798.67     78.16 o 
 -10   0  16     1182.73     1304.08     95.21 o 
  -9   0  16     6853.71     7324.35    235.66 o 
  -8   0  16     6268.65     6673.71    158.63 o 
  -7   0  16     3896.87     4069.11    112.68 o 
  -6   0  16      665.36      657.62     70.52 o 
  -5   0  16     1135.54     1063.71     91.09 o 
  -4   0  16      146.19      156.32     35.85 o 
  -3   0  16       24.00       22.33     18.81 o 
  -2   0  16      140.90      213.92     42.31 o 
  -1   0  16     1029.50      931.48     92.85 o 
   0   0  16     1097.77     1104.26     96.97 o 
 -13   1  16      113.66      139.73     27.77 o 
 -12   1  16      570.18      601.41     51.31 o 
 -11   1  16      144.06      150.93     24.70 o 
 -10   1  16      603.83      655.68     47.58 o 
  -9   1  16     1143.74     1097.83     49.02 o 
  -8   1  16      105.15      100.40     12.87 o 
  -7   1  16       20.08       12.32      7.66 o 
  -6   1  16       18.65       20.73     12.38 o 
  -5   1  16       56.48       48.18     15.16 o 
  -4   1  16        2.00        0.00     16.80 o 
  -3   1  16       65.03       60.55     14.96 o 
  -2   1  16       95.41       99.38     22.57 o 
  -1   1  16      564.13      556.55     49.74 o 
   0   1  16      394.64      449.16     43.83 o 
 -13   2  16      657.72      703.65     59.41 o 
 -12   2  16        0.23        0.00     14.30 o 
 -11   2  16        6.15        4.59     11.84 o 
 -10   2  16        5.33       10.54     12.62 o 
  -9   2  16      317.57      304.46     25.99 o 
  -8   2  16      185.75      231.61     26.67 o 
  -7   2  16       56.69       70.05     19.32 o 
  -6   2  16      217.11      263.93     32.46 o 
  -5   2  16        0.85        0.00     12.47 o 
  -4   2  16      246.48      195.86     29.71 o 
  -3   2  16        0.34        1.47     10.39 o 
  -2   2  16       12.86       20.28     12.55 o 
  -1   2  16       97.71       95.35     21.88 o 
   0   2  16        0.13       17.39     13.48 o 
 -12   3  16      326.05      371.57     41.46 o 
 -11   3  16        0.15        3.02      9.87 o 
 -10   3  16      308.64      340.43     32.79 o 
  -9   3  16       70.46      107.54     20.31 o 
  -8   3  16      129.29      138.50     21.40 o 
  -7   3  16      313.95      311.23     35.11 o 
  -6   3  16       40.45       25.96     13.59 o 
  -5   3  16       57.14       66.86     18.27 o 
  -4   3  16       12.08       23.04     11.72 o 
  -3   3  16      171.88      171.47     32.32 o 
  -2   3  16       32.15       20.29     25.56 o 
  -1   3  16       83.27       56.23     19.01 o 
   0   3  16       84.61       65.23     32.91 o 
 -12   4  16      923.63      926.40     53.57 o 
 -11   4  16      863.25      946.41     51.93 o 
 -10   4  16      833.97      796.21     55.45 o 
  -9   4  16      754.64      819.56     82.28 o 
  -8   4  16      731.16      697.12     47.01 o 
  -7   4  16     1117.70     1213.57     99.32 o 
  -6   4  16      244.02      266.60     32.62 o 
  -5   4  16     1146.74     1249.89     70.47 o 
  -4   4  16      730.23      790.34     55.93 o 
  -3   4  16      346.21      280.52     36.64 o 
  -2   4  16        5.69        7.06     10.46 o 
  -1   4  16      280.25      262.11     56.42 o 
   0   4  16      416.45      453.69     69.93 o 
 -12   5  16       37.85       41.43     16.21 o 
 -11   5  16      177.33      204.96     59.94 o 
 -10   5  16        2.52        0.00     12.45 o 
  -9   5  16      397.55      334.84     34.70 o 
  -8   5  16       51.70       37.02     22.92 o 
  -7   5  16        2.73       10.58     18.22 o 
  -6   5  16       75.88       66.37     22.63 o 
  -5   5  16      272.11      263.08     32.70 o 
  -4   5  16      429.82      414.49     41.27 o 
  -3   5  16        4.98        0.00     13.08 o 
  -2   5  16       53.87       47.11     16.74 o 
  -1   5  16      335.89      265.05     52.30 o 
 -11   6  16      280.50      292.32     36.87 o 
 -10   6  16      573.23      553.09     57.59 o 
  -9   6  16      339.57      360.51     36.98 o 
  -8   6  16      725.85      740.49     78.16 o 
  -7   6  16      300.05      211.57     44.08 o 
  -6   6  16     1117.07     1110.35     66.81 o 
  -5   6  16       36.68       36.79     15.36 o 
  -4   6  16      151.45      173.46     26.93 o 
  -3   6  16      117.07       96.23     22.31 o 
  -2   6  16        2.21       10.94     13.64 o 
  -1   6  16       43.46       42.31     16.93 o 
 -10   7  16       41.53       18.22     13.52 o 
  -9   7  16      159.43      176.31     40.55 o 
  -8   7  16       73.96       96.97     34.67 o 
  -7   7  16       24.88       27.03     23.51 o 
  -6   7  16       65.53      101.34     25.27 o 
  -5   7  16       52.56       68.17     27.92 o 
  -4   7  16       27.79       38.22     32.91 o 
  -3   7  16      322.09      332.04     60.53 o 
  -2   7  16       39.19       28.80     19.98 o 
  -9   8  16       78.18       44.66     28.21 o 
  -8   8  16      337.05      331.46     55.83 o 
  -7   8  16      345.43      315.59     60.53 o 
  -6   8  16      619.91      660.83     96.67 o 
  -5   8  16       13.11       27.03     14.89 o 
  -4   8  16        8.96       57.01     29.97 o 
 -12   1  17     1381.48     1422.13     79.16 o 
 -11   1  17      298.39      307.11     34.67 o 
 -10   1  17     1102.98     1130.10     53.18 o 
  -9   1  17      407.29      461.80     32.13 o 
  -8   1  17      312.15      282.69     34.97 o 
  -7   1  17      185.83      198.01     29.01 o 
  -6   1  17      103.35       99.58     25.56 o 
  -5   1  17      114.33      110.31     22.01 o 
  -4   1  17        7.99        0.00     13.12 o 
  -3   1  17      136.93      156.96     21.81 o 
  -2   1  17      102.01      131.34     25.77 o 
  -1   1  17      636.32      627.03     53.29 o 
 -12   2  17      341.85      316.50     37.23 o 
 -11   2  17      333.57      334.62     36.73 o 
 -10   2  17      522.32      575.70     38.21 o 
  -9   2  17      320.32      317.43     60.83 o 
  -8   2  17      583.53      560.19     51.72 o 
  -7   2  17        2.43        8.57     14.10 o 
  -6   2  17      368.00      359.61     57.01 o 
  -5   2  17      170.41      166.89     27.19 o 
  -4   2  17      395.23      301.29     35.80 o 
  -3   2  17       45.71       72.07     21.45 o 
  -2   2  17       54.69       36.03     14.47 o 
  -1   2  17      182.67      217.41     37.32 o 
 -12   3  17      373.95      435.27     36.85 o 
 -11   3  17      839.01      865.99     49.53 o 
 -10   3  17      431.32      448.92     58.77 o 
  -9   3  17      455.12      510.00     41.46 o 
  -8   3  17       68.88       78.75     28.21 o 
  -7   3  17      124.11      110.25     23.30 o 
  -6   3  17      757.12      814.20     58.99 o 
  -5   3  17      789.38      815.49     58.43 o 
  -4   3  17      371.86      393.65     41.00 o 
  -3   3  17       56.01       79.94     22.81 o 
  -2   3  17      378.49      337.98     38.44 o 
  -1   3  17     1645.34     1652.72     86.77 o 
 -12   4  17       53.28       70.11     17.32 o 
 -11   4  17       59.40       63.61     19.32 o 
 -10   4  17       16.47       27.99     14.53 o 
  -9   4  17      720.88      727.56     81.10 o 
  -8   4  17       41.61       71.70     31.15 o 
  -7   4  17      290.34      308.22     36.76 o 
  -6   4  17       35.03       10.23     12.63 o 
  -5   4  17      341.63      310.99     36.69 o 
  -4   4  17      268.98      289.91     56.42 o 
  -3   4  17       29.74       53.33     19.35 o 
  -2   4  17       11.00       34.19     13.12 o 
 -11   5  17      240.89      226.41     31.77 o 
 -10   5  17       96.63      189.24     43.49 o 
  -9   5  17      266.73      275.63     49.37 o 
  -8   5  17      459.72      387.87     59.94 o 
  -7   5  17      363.82      351.47     57.01 o 
  -6   5  17       63.10       61.28     20.07 o 
  -5   5  17      442.97      405.13     42.17 o 
  -4   5  17      108.24       80.71     21.67 o 
  -3   5  17       78.13       48.07     17.37 o 
  -2   5  17       24.21       14.10     21.16 o 
 -10   6  17      299.98      312.06     54.07 o 
  -9   6  17      171.86      114.01     35.85 o 
  -8   6  17       21.93       18.22     18.22 o 
  -7   6  17      150.55      126.66     24.42 o 
  -6   6  17      289.44      276.30     35.06 o 
  -5   6  17      343.62      342.54     42.90 o 
  -4   6  17      294.69      287.94     59.94 o 
  -3   6  17      498.21      475.16     46.14 o 
  -9   7  17     1104.20     1084.28    100.49 o 
  -8   7  17      590.12      680.54     79.34 o 
  -7   7  17      514.28      647.95     53.43 o 
  -6   7  17      380.34      402.86     61.41 o 
  -5   7  17        3.71       36.14     15.79 o 
  -4   7  17      358.70      396.18     41.89 o 
 -12   0  18      672.15      714.04     78.75 o 
 -11   0  18       42.51       62.88     25.27 o 
 -10   0  18     1339.27     1289.99     71.28 o 
  -9   0  18      550.88      573.58     72.87 o 
  -8   0  18      653.90      775.75     84.63 o 
  -7   0  18        4.47        6.46     18.81 o 
  -6   0  18      566.58      558.89     71.11 o 
  -5   0  18      258.69      273.27     50.54 o 
  -4   0  18       83.64      132.23     36.44 o 
  -3   0  18      389.88      333.81     57.59 o 
  -2   0  18      284.95      290.91     55.83 o 
 -12   1  18       51.77       40.46     14.22 o 
 -11   1  18      556.79      634.80     41.55 o 
 -10   1  18      336.67      362.65     29.63 o 
  -9   1  18      404.28      408.97     83.45 o 
  -8   1  18      674.01      740.69     73.75 o 
  -7   1  18       57.24       87.31     27.92 o 
  -6   1  18      329.39      422.28     43.84 o 
  -5   1  18       93.69      100.95     22.92 o 
  -4   1  18      297.13      355.22     40.30 o 
  -3   1  18      169.69      160.68     28.70 o 
  -2   1  18      404.49      395.10     44.85 o 
 -12   2  18        1.67       20.77     27.33 o 
 -11   2  18       39.02       62.76     18.31 o 
 -10   2  18        1.02        2.30     11.29 o 
  -9   2  18        3.16       26.78     16.98 o 
  -8   2  18        7.67       14.78     14.64 o 
  -7   2  18      354.66      388.48     42.80 o 
  -6   2  18       27.28       32.25     25.86 o 
  -5   2  18      180.04      177.87     30.30 o 
  -4   2  18       45.76       39.56     16.61 o 
  -3   2  18        0.33        0.00     25.27 o 
  -2   2  18        0.21        5.13     19.98 o 
 -11   3  18      188.09      188.21     28.77 o 
 -10   3  18       23.50       38.20     20.57 o 
  -9   3  18       77.02      112.84     37.61 o 
  -8   3  18        0.85        8.51     13.91 o 
  -7   3  18       48.90       21.28     32.62 o 
  -6   3  18      272.20      341.42     39.73 o 
  -5   3  18        0.63        0.00     14.57 o 
  -4   3  18       71.02       95.15     22.67 o 
  -3   3  18       29.16       17.33     12.10 o 
  -2   3  18       14.49        0.00     12.55 o 
 -11   4  18       59.40       75.22     32.32 o 
 -10   4  18      255.62      325.58     57.59 o 
  -9   4  18      216.92      161.61     41.14 o 
  -8   4  18       29.45       59.06     35.56 o 
  -7   4  18      462.59      566.18     50.99 o 
  -6   4  18     2326.52     2266.86    103.05 o 
  -5   4  18      915.58      898.21     63.93 o 
  -4   4  18      160.56      192.67     31.96 o 
  -3   4  18       30.16       32.52     14.36 o 
 -10   5  18      705.43      626.47     78.16 o 
  -9   5  18      410.77      414.91     62.88 o 
  -8   5  18      556.03      573.35     89.62 o 
  -7   5  18      719.37      696.89     56.51 o 
  -6   5  18       74.38       70.44     21.98 o 
  -5   5  18      509.29      525.88     88.74 o 
  -4   5  18      172.75      134.91     64.65 o 
  -9   6  18      298.85      289.14     52.30 o 
  -8   6  18       11.68       13.42     13.27 o 
  -7   6  18       87.84       92.28     33.50 o 
  -6   6  18        0.91       28.93     16.19 o 
  -5   6  18       52.88       82.40     22.86 o 
 -11   1  19       14.40       15.56     10.98 o 
 -10   1  19       86.45       83.06     20.49 o 
  -9   1  19        1.58        3.25     14.21 o 
  -8   1  19      127.57      192.63     30.62 o 
  -7   1  19       31.53       27.25     13.69 o 
  -6   1  19      102.74       26.27     24.10 o 
  -5   1  19        2.46        6.45     23.80 o 
  -4   1  19      211.13      196.22     32.80 o 
 -11   2  19     1090.50     1236.37     74.47 o 
 -10   2  19      366.14      380.43     92.85 o 
  -9   2  19     1821.37     1992.15     99.28 o 
  -8   2  19     2847.70     2733.14    116.98 o 
  -7   2  19     1048.32     1061.14     70.59 o 
  -6   2  19      207.58      284.54     37.64 o 
  -5   2  19      284.74      336.00     76.40 o 
  -4   2  19      332.89      325.04     40.48 o 
 -10   3  19      227.52      269.75     55.83 o 
  -9   3  19       65.03       60.57     19.52 o 
  -8   3  19      136.60      111.57     45.84 o 
  -7   3  19      497.18      563.07     52.15 o 
  -6   3  19      287.35      289.69     39.26 o 
  -5   3  19      120.42      100.85     28.80 o 
  -4   3  19        0.75       14.43     24.68 o 
 -10   4  19      188.07      188.65     49.37 o 
  -9   4  19       45.95        8.63     57.89 o 
  -8   4  19     1093.23     1176.74     75.80 o 
  -7   4  19      188.24      159.27     36.14 o 
  -6   4  19       49.80       55.89     19.89 o 
  -5   4  19       55.02       79.33     21.41 o 
  -8   5  19      122.19      103.30     25.12 o 
  -7   5  19      362.07      399.76     45.02 o 
  -6   5  19      718.40      771.41     70.52 o 
 -10   0  20       42.90       19.98     20.57 o 
  -9   0  20      284.88      223.91     49.37 o 
  -8   0  20        1.54        0.00     22.33 o 
  -7   0  20       47.61       24.10     22.92 o 
  -6   0  20       30.21       28.80     25.86 o 
 -10   1  20      716.20      688.35     60.65 o 
  -9   1  20      446.20      527.14     52.95 o 
  -8   1  20       41.35       38.00     18.58 o 
  -7   1  20       69.46       58.01     18.46 o 
  -6   1  20       12.72        4.65     14.22 o 
  -9   2  20       31.56       15.52     21.74 o 
  -8   2  20       52.06       58.64     20.04 o 
  -7   2  20        4.42        0.00     12.93 o 
  -6   2  20       66.45       36.97     20.77 o 
  -8   3  20      197.21      187.77     33.77 o 
  -7   3  20      390.16      459.07     49.37 o 
                                                 
